# Supplementary material for: Current Physical Therapy for Skin Scar Management: A Scoping Review
Source: J Clin Med. 2025 Aug 22;14(17):5920. doi: 10.3390/jcm14175920 (PMC12429749; doi:10.3390/jcm14175920)
Supplement: Supplementary file 1 [file jcm-14-05920-s001.zip]

Archive with 3 entries (3 files):
- Supplementary Material S1.pdf
- Supplementary Material S2.xlsx
- Supplementary Material S3.xlsx
