# Supplementary material for: Current Physical Therapy for Skin Scar Management: A Scoping Review
Source: J Clin Med. 2025 Aug 22;14(17):5920. doi: 10.3390/jcm14175920 (PMC12429749; doi:10.3390/jcm14175920)
Supplement: Supplementary file 1 [file jcm-14-05920-s001.zip › Supplementary Material S2.xlsx]

## Sheet: EXLUSION REASONS
TITLE	AUTHORS	YEAR	ISSN	VOLUME	ISSUE	PAGES	EXCLUSION REASONS
"And we just have to keep going": Task shifting and the production of burnout among overdose response workers with lived experience.	Olding, Michelle and Boyd, Jade and Kerr, Thomas and McNeil, Ryan	2021	0277-9536	270		N.PAG-N.PAG	RAYYAN-EXCLUSION-REASONS: not considering skin scar treatment
"Distraction" of grafted alveolar bone in cleft case using endosseous implant.	Buis J and Rousseau P and Soupre V and Martinez H and Diner PA and Vazquez MP	2001	1055-6656 (Print)	38	4	405-9	RAYYAN-EXCLUSION-REASONS: not considering skin scar treatment
"Don't eat that, you'll get fat!" Exploring how parents and children conceptualise and frame messages about the causes and consequences of obesity.	Thomas, Samantha L. and Olds, Timothy and Pettigrew, Simone and Randle, Melanie and Lewis, Sophie	2014	0277-9536	119		114-122	RAYYAN-EXCLUSION-REASONS: not considering skin scar treatment
"Feeling More Self-Confident, Cheerful and Safe". Experiences from a Health-Promoting Intervention in Community Dwelling Older Adults ‚Äî A Qualitative Study.	von Berens, √Ösa and Koochek, A. and Nydahl, M. and Fielding, R. A. and Gustafsson, T. and Kirn, D. R. and Cederholm, T. and S√∂dergren, M.	2018	1279-7707	22	4	541-548	RAYYAN-EXCLUSION-REASONS: not considering skin scar treatment
"Grasping at straws," experiences of Canadian parents using involuntary stabilization for a youth's substance use.	O'Brien, Daniel and Hudson-Breen, Rebecca	2023	0955-3959	117		N.PAG-N.PAG	RAYYAN-EXCLUSION-REASONS: not considering skin scar treatment
"Gunsight" skin incision and closure technique for stoma reversal.	Lim JT and Shedda SM and Hayes IP	2010	1530-0358 (Electronic)	53	11	1569-75	RAYYAN-EXCLUSION-REASONS: not considering skin scar treatment
"I might not have cancer if you didn't mention it": a qualitative study on information needed by culturally diverse cancer survivors.	O'Callaghan, Clare and Schofield, Penelope and Butow, Phyllis and Nolte, Linda and Price, Melanie and Tsintziras, Spiri and Sze, Ming and Thein, Thida and Yiu, Dorothy and Mireskandari, Shab and Goldstein, David and Jefford, Michael	2016	0941-4355	24	1	409-418	RAYYAN-EXCLUSION-REASONS: Not meeting eligibility criteria (Cancer)
"It's like a counselling session ... but you don't need to say anything:" Exercise program outcomes for youth within a drug and alcohol treatment service.	More, Alissa and Jackson, Ben and Dimmock, James A. and Thornton, Ashleigh L. and Colthart, Allan and Furzer, Bonnie J.	2018	1469-0292	39		2024-09-01	RAYYAN-EXCLUSION-REASONS: not considering skin scar treatment
"It's more than Just a Job to Them": A Qualitative Examination of Patient and Provider Perspectives on Medication-Assisted Treatment for Opioid Use Disorder.	Filteau, Matthew R. and Kim, Frances L. and Green, Brandn	2022	0010-3853	58	2	321-327	RAYYAN-EXCLUSION-REASONS: not considering skin scar treatment
"Living Well" After Burn Injury: Using Case Reports to Illustrate Significant Contributions From the Burn Model System Research Program	Carrougher, G.J. and Mcmullen, K. and Amtmann, D. and Wolfe, A.E. and Tenney, D. and Schneider, J.C. and Yeakley, J. and Holavanahalli, R.K. and Patterson, L. and Madison, C. and Gibran, N.S.	2021	["1559-0488", "1559-047X"]	42	3	398-407	RAYYAN-EXCLUSION-REASONS: not considering skin scar treatment
"MAST" prospective study: value of minimal access spine technologies technique for multicolumn spinal cord stimulation surgical lead implantation in the context of a French multicentre randomized controlled trial (ESTIMET study)	Monlezun, O and Voirin, J and Roulaud, M and Ingrand, P and Veyrieras, C and Brandet, C and Bataille, B and Guetarni, F and Pr√©vost, A and Rigoard, P	2015		61		S125‚Äê30	RAYYAN-EXCLUSION-REASONS: not considering skin scar treatment
"My backpack is so heavy": Experiences of Latino caregivers of family with early‚Äêonset Alzheimer's.	Withers, Mellissa and Cortez‚ÄêSanchez, Kristyan and Herrera, Joseph and Ringman, John M. and Segal‚ÄêGidan, Freddi	2021	0002-8614	69	6	1539-1547	RAYYAN-EXCLUSION-REASONS: not considering skin scar treatment
"My Scar": Posttraumatic Loneliness as a Source of Pain and Resource for Coping	Shorer, S. and Weinberg, M. and Koko, Y. and Marom, D.	2024	1049-7323			1.04973e+16	RAYYAN-EXCLUSION-REASONS: not considering skin scar treatment
"Narrowing Down", A Rare Case of Chronic Cough	Asharaf, A. and Langston, M. and Bryant, A.J. and Ataya, A.	2023	1535-4970	207	1		RAYYAN-EXCLUSION-REASONS: not considering skin scar treatment
"Scarless world or scar-less world": expedition on new perspectives on management of post-burn hypertrophic scar	Li-Tsang, Cecilia WP	2016		4			RAYYAN-EXCLUSION-REASONS: Not considering physical therapy interventions
"Shift and cover technique": conservative management of complications for the rescue of S-ICD subcutaneous implantable defibrillator systems	Droghetti, A. and Pecora, D. and Maff√®, S. and Badolati, S. and Pepi, P. and Nicolis, D. and Lupo, P. and Lovecchio, M. and Valsecchi, S. and Ottaviano, L.	2022	["1572-8595", "1383-875X"]				RAYYAN-EXCLUSION-REASONS: not considering skin scar treatment
"Shift to right flypaper technique" a refined method for postage stamp autografting preparation.	Lee SS and Chen YH and Sun IF and Chen MC and Lin SD and Lai CS	2007	0305-4179 (Print)	33	6	764-9	RAYYAN-EXCLUSION-REASONS: Not considering physical therapy interventions
"Snapping triceps": A rare and misleading condition ‚Äì a clinical case report	Pfister, G. and Barbier, O. and Ollat, D.	2018	["2468-1210", "2468-1229"]	37	2	121-123	RAYYAN-EXCLUSION-REASONS: not considering skin scar treatment
"Supersplint": a new dynamic combination splint for the burned hand.	Van Straten O and Sagi A	2000	0273-8481 (Print)	21	1	71-3; discussion 70	RAYYAN-EXCLUSION-REASONS: not considering skin scar treatment
"The constant worry": Urinary incontinence self‚Äêmanagement in rural women: A qualitative study.	Klein, Abbey Jo and Eisenhauer, Christine and Mollard, Elizabeth and Alappattu, Meryl and Shade, Marcia Y. and Struwe, Leeza and Berger, Ann M.	2023	0160-6891	46	6	603-615	RAYYAN-EXCLUSION-REASONS: not considering skin scar treatment
"The Materials Didn't Really Seem to Apply to Me": A Focus-Group Study on Young Women's Needs and Perspectives on Breast Cancer Educational Material	Parker, P.D. and McSweeney, J.C. and Johnson, D.D. and Henry-Tillman, R.	2024	1543-0154				RAYYAN-EXCLUSION-REASONS: Not meeting eligibility criteria (Cancer)
"There are endless areas that they can use it for": speech-language pathologist perspectives of technology support for aphasia self-management.	Nichol, Leana and Pitt, Rachelle and Wallace, Sarah J. and Rodriguez, Amy D. and Hill, Annie J.	2023	1748-3107	18	8	1473-1488	RAYYAN-EXCLUSION-REASONS: not considering skin scar treatment
"This Isn't Just Busy, This is Scary": Stress, Social Support, and Coping Experiences of Frontline Nurses During the COVID-19 Pandemic.	Craw, Erin S. and Buckley, Tess M. and Miller-Day, Michelle	2023	1041-0236	38	10	2047-2057	RAYYAN-EXCLUSION-REASONS: not considering skin scar treatment
"Too scary to think about": First time mothers‚ perceptions of the usefulness of antenatal breastfeeding education	Craig, Heather J. and Dietsch, Elaine	2010	1871-5192	23	4	160-165	RAYYAN-EXCLUSION-REASONS: not considering skin scar treatment
"Trident" preputial plasty for phimosis in childhood	Pedersini, P. and Parolini, F. and Bulotta, A.L. and Alberti, D.	2017	["1873-4898", "1477-5131"]	13	3	278.e1-278.e4	RAYYAN-EXCLUSION-REASONS: not considering skin scar treatment
"What is the score?" A review of football-based public mental health interventions.	Friedrich, Bettina and Mason, Oliver John	2017	1746-5729	16	4	144-158	RAYYAN-EXCLUSION-REASONS: not considering skin scar treatment
#Scoliosis: an analysis of patient perception of scoliosis on TikTok.	Aflatooni, Justin O. and Loving, Robert and Holderread, Brendan M. and Liberman, Shari R. and Harris, Joshua D.	2023	0899-8280	36	6	671-674	RAYYAN-EXCLUSION-REASONS: not considering skin scar treatment
(i) A review of minimally invasive hip replacement surgery - Current practice and the way forward	Siddiqui, N.A. and Mohandas, P. and Muirhead-Allwood, S. and Nuthall, T.	2005	0268-0890	19	4	247-254	RAYYAN-EXCLUSION-REASONS: not considering skin scar treatment
(ii) Frozen shoulder	Bunker, T.	2011	1877-1327	25	1	2018-11-01	RAYYAN-EXCLUSION-REASONS: not considering skin scar treatment
(Loss of) the super soldier: combat-injuries, body image and veterans' romantic relationships.	Keeling, Mary and Sharratt, Nicholas David	2023	0963-8288	45	2	209-219	RAYYAN-EXCLUSION-REASONS: not considering skin scar treatment
[Adhesive small bowel occlusion: a clinical and therapeutic study of 163 consecutive patients].	Roseano M and Dobrinja C and Turoldo A and Liguori G	2007	0009-4773 (Print)	59	5	651-9	RAYYAN-EXCLUSION-REASONS: not considering skin scar treatment
[Analysis using scintigraphy with thallium-201 of the perfusion picture before and after myocardial revascularization].	Astorri E and Fesani F and Busi M and Ugolotti G	1989	0393-1978 (Print)	34	8	701-6	RAYYAN-EXCLUSION-REASONS: not considering skin scar treatment
[Anterior ST segment depression during the exercise test in patients with previous inferior myocardial infarct. Scintigraphic and coronary arteriographic correlations].	Uthurralt NM and Bianconi L	1985	0046-5968 (Print)	15	2	155-64	RAYYAN-EXCLUSION-REASONS: not considering skin scar treatment
[Changed diastolic function at rest in patients with perfusion defects in exertion myocardial scintigraphy with TI-201].	Malfanti PL and Bisi G and Peruzzi F and Fortini A and Sciagr√† R and Gensini GF	1987	0046-5968 (Print)	17	9	767-74	RAYYAN-EXCLUSION-REASONS: not considering skin scar treatment
[Cicatrization of complete traumatic lesions of the posterior cruciate ligament. Magnetic resonance follow-up of 10 cases and a proposal for modification of Gross classification].	Bellelli A	1998	0033-8362 (Print)	95	4	286-92	RAYYAN-EXCLUSION-REASONS: not considering skin scar treatment
[Cicatrizing effect of rhythmic galvanic currents (rectangular waves)].	CATOLLA-CAVALCANTI A	1956	0016-5670 (Print)	115	3	79-80	RAYYAN-EXCLUSION-REASONS: Not considering physical therapy interventions
[Combined macronitherapy and radiotherapy in the treatment of keloids caused by burns].	LAMBRANZI M	1955		27	2	147-8	RAYYAN-EXCLUSION-REASONS: Not considering physical therapy interventions
[Computerized tomography in surgically treated lumbar disk hernia. Multicenter study].	Cecchini A and Garbagna P and Martelli A and Dore R and Pricca P and Failoni S and Gozzoli L and Alerci M and Vecchioni G	1988	0033-8362 (Print)	75	6	565-76	RAYYAN-EXCLUSION-REASONS: not considering skin scar treatment
[Conservative treatment of breast carcinoma in small breasts: new minimally invasive surgical technique].	Sorrentino S and Scappin S and Coppa F and Citta P and Caria GM	2005	2283-5423 (Print)	4	3	S178-9	RAYYAN-EXCLUSION-REASONS: Not meeting eligibility criteria (Cancer)
[Follow-up studies of the retraction and subsequent stretching of free skin grafts in humans].	Visentini P and Girardi GF and Paladini E and Mazzoleni F	1966	0001-5466 (Print)	22	4	385-99	RAYYAN-EXCLUSION-REASONS: Not considering physical therapy interventions
[Functional respiratory rehabilitation in exudative pleuritis].	Orlandi O and Perino B and Torchio GA and Bruna S	1981	0026-4806 (Print)	72	25	1657-9	RAYYAN-EXCLUSION-REASONS: not considering skin scar treatment
[Infusion pre-hydration and a humid room in the prevention of postoperative adhesions].	Imparato E and Biffignandi F and Aspesi G and Rovetta E and Piccaluga G and Scarabelli C and Durola R and Russo M and Galbusera M and Pozzi E	1993	0300-0087 (Print)	113	3	148-56	RAYYAN-EXCLUSION-REASONS: not considering skin scar treatment
[Intraoperative electron radiotherapy (IOERT) in the QUART sequence: a phase I study].	Odantini R and Mazzitelli R and Bellia SR and Di Pietro A and al Sayyad S and Capua A	2001	0009-4773 (Print)	53	3	349-54	RAYYAN-EXCLUSION-REASONS: Not meeting eligibility criteria (Cancer)
[Lesions of the collateral ligaments of the ankle: diagnosis and follow-up with magnetic resonance and ultrasonography].	D'Erme M	1996	0033-8362 (Print)	91	6	705-9	RAYYAN-EXCLUSION-REASONS: not considering skin scar treatment
[Modern corrective nasoseptal surgery].	Palma P and Sacilotto C and Sulsenti G	1996	0392-100X (Print)	16	3	211-24	RAYYAN-EXCLUSION-REASONS: not considering skin scar treatment
[On physiotherapy of keloids with special reference to radium therapy].	Bronzini C	1967	0026-4962 (Print)	12	3	87-9	RAYYAN-EXCLUSION-REASONS: Not considering physical therapy interventions
[Phonatory rehabilitation via esophageal voice and the laryngophone].	Motta S	1992	0392-100X (Print)	12	3	237-43	RAYYAN-EXCLUSION-REASONS: not considering skin scar treatment
[Prevention of thromboembolism in patients operated on for hip prosthesis].	Cremonese M and Rigon N and Ratti G and Pojana A and Todesco A and Sartore A	1988	0026-4806 (Print)	79	5	367-72	RAYYAN-EXCLUSION-REASONS: not considering skin scar treatment
[Quadrantectomy and adjuvant radiotherapy in carcinoma of the breast. Initial results of our cases].	Gabriele AM and Boidi Trotti A and Tardy A	1987	0033-8362 (Print)	73	6	536-8	RAYYAN-EXCLUSION-REASONS: Not meeting eligibility criteria (Cancer)
[Regeneration and rehabilitation. Plastic surgery practice in a rehabilitation centre.].	Scevola S and Tresoldi MM and Faga A	2018	1592-7830 (Print)	40	2	97-105	RAYYAN-EXCLUSION-REASONS: Not considering physical therapy interventions
[Rehabilitation of burned patients. I. General aspects].	Casa B and Caleffi E and Bocchi A and Ferraro F and Del Piano P	1989		60	5	213-6	RAYYAN-EXCLUSION-REASONS: Not possible retrieving Full Text
[Salvage laparoscopic pyeloplasty in the worst case scenario: after failed open repair and endoscopic salvage].	Parma P and Samuelli A and Luciano M and Dall'Oglio B	2014	1724-6075 (Electronic)	81		S9-14	RAYYAN-EXCLUSION-REASONS: not considering skin scar treatment
[Small bowel obstruction caused by postoperative adhesions: personal experience and review of the literature].	Pomata M and Erdas E and Casu B and Pinna G and Licheri S and Pisano G and Daniele GM	2006	0009-4773 (Print)	58	4	449-58	RAYYAN-EXCLUSION-REASONS: not considering skin scar treatment
[Spinal cord stimulation and surgical cordotomy for nerve root scars following herniated lumbar disk intervention].	Probst C	1989	0009-9074 (Print)	131	3	145-7	RAYYAN-EXCLUSION-REASONS: not considering skin scar treatment
[Surgical treatment of scar retractions of the palm of the hands].	Lanfranchi R and De Gennaro A	1969	0066-670X (Print)	24		233-45	RAYYAN-EXCLUSION-REASONS: Not considering physical therapy interventions
[Synovial healing in reconstructed cruciate ligaments. Our personal experience compared in single interventions and combined reconstructions].	Bellelli A and Adriani E and Margheritini F and Camillieri G and Della Rocca C and Mariani PP	1999	0033-8362 (Print)	98	6	454-61	RAYYAN-EXCLUSION-REASONS: not considering skin scar treatment
[The clinical presuppositions and results of logopedic therapy].	Iengo M and Castagna G	1992	0392-100X (Print)	12	3	221-7	RAYYAN-EXCLUSION-REASONS: Not considering physical therapy interventions
[The development of a computer model in the quantitative assessment of thallium-201 myocardial scintigraphy].	Raineri M and Traina M and Rotolo A and Candela B and Lombardo RM and Raineri AA	1993	0393-1978 (Print)	38	5	323-9	RAYYAN-EXCLUSION-REASONS: not considering skin scar treatment
[The echographic picture of the breast following quadrantectomy and radiation therapy].	Pignatelli V and Colosimo S and Campassi C and Perri G and Savino A and Grassi L and Bagnolesi A	1991	0033-8362 (Print)	82	6	788-94	RAYYAN-EXCLUSION-REASONS: Not meeting eligibility criteria (Cancer)
[The use of Phonagel in glottic insufficiency].	Motta G and Cesari U	1992	0392-100X (Print)	12	3	229-36	RAYYAN-EXCLUSION-REASONS: not considering skin scar treatment
[Vocal physiopathology].	Iengo M and Castagna G	1992	0392-100X (Print)	12	3	209-20	RAYYAN-EXCLUSION-REASONS: not considering skin scar treatment
10551 Cesarean Scar Pregnancy: Two Techniques of Conservative Laparoscopic Management.	De La O P√©rez, L.O. and Casta√±eda D√≠az, M. and Obreg√≥n Garc√≠a, E.F. and Ruiz Lim√≥n, A.B. and V√°zquez Jim√©nez, N.S.	2023	["1553-4669", "1553-4650"]	30	11	S129	RAYYAN-EXCLUSION-REASONS: not considering skin scar treatment
108 Uterine myoma and pregnancy in late reproductive age women: What to do?	Orishchak, I. and Henyk, N. and Lytvyn, N.	2022	["1872-7654", "0301-2115"]	270		e7	RAYYAN-EXCLUSION-REASONS: not considering skin scar treatment
12-Year within-wound study of the effectiveness of custom pressure garment therapy	Engrav, L.H. and Heimbach, D.M. and Rivara, F.P. and Moore, M.L. and Wang, J. and Carrougher, G.J. and Costa, B. and Numhom, S. and Calderon, J. and Gibran, N.S.	2010	0305-4179	36	7	975-983	RAYYAN-EXCLUSION-REASONS: Already included in a evidence synthesis
1348 Caesarean Scar Ectopic Pregnancies: Tale of two Approaches	Ma, K. and Lim, K. and Edi-Osagie, E. and Majumder, K.	2019	["1553-4669", "1553-4650"]	26	7	S115-S116	RAYYAN-EXCLUSION-REASONS: not considering skin scar treatment
1399 Efficacy of platelet-rich plasma combination treatments in dermatology: A systematic review	Gaumond, S.I. and Abdin, R. and Kaiser, M. and Potter, E. and Jimenez, J.J.	2023	["1523-1747", "0022-202X"]	143	5	S240	RAYYAN-EXCLUSION-REASONS: not considering skin scar treatment
15 years of asthma and posterior glottic stenosis following few hours of intubation	Shojaee, S. and Irusen, E. and Diacon, A.	2012	0012-3692	142	4		RAYYAN-EXCLUSION-REASONS: not considering skin scar treatment
15-Year outcome after normal exercise ‚Åπ‚ÅπmTc-sestamibi myocardial perfusion imaging: what is the duration of low risk after a normal scan?	Schinkel AF and Boiten HJ and van der Sijde JN and Ruitinga PR and Sijbrands EJ and Valkema R and van Domburg RT and Schinkel, Arend F L and Boiten, Henk J and van der Sijde, Jors N and Ruitinga, Pauline R and Sijbrands, Eric J G and Valkema, Roelf and van Domburg, Ron T	2012	1071-3581	19	5	901-906	RAYYAN-EXCLUSION-REASONS: not considering skin scar treatment
17899 Pain and Itch Are Dual Burdens in Hidradenitis Suppurativa	Price, K. and Rizvi, O. and Fernandez, J.M. and Hendricks, A.J. and Marr, K.D. and Mata, E. and Thompson, A. and Maarouf, M. and Ludwig, C.M. and Hsiao, J.L. and Shi, V.	2020	["1097-6787", "0190-9622"]	83	6	AB87	RAYYAN-EXCLUSION-REASONS: not considering skin scar treatment
20 years since the Herpetic Eye Disease Study: Lessons, developments and applications to clinical practice.	Arshad S and Petsoglou C and Lee T and Al-Tamimi A and Carnt NA	2021	1444-0938 (Electronic)	104	3	396-405	RAYYAN-EXCLUSION-REASONS: not considering skin scar treatment
2008 Sir Norman McAlister Gregg Lecture: 150 years of practical observations on the conical cornea--what have we learned?	McGhee CN	2009	1442-9071 (Electronic)	37	2	160-76	RAYYAN-EXCLUSION-REASONS: not considering skin scar treatment
2017 AHA/ACC/HRS guideline for management of patients with ventricular arrhythmias and the prevention of sudden cardiac death: A Report of the American College of Cardiology/American Heart Association Task Force on Clinical Practice Guidelines and the Heart Rhythm Society	Al-Khatib, S.M. and Stevenson, W.G. and Ackerman, M.J. and Bryant, W.J. and Callans, D.J. and Curtis, A.B. and Deal, B.J. and Dickfeld, T. and Field, M.E. and Fonarow, G.C. and Gillis, A.M. and Granger, C.B. and Hammill, S.C. and Hlatky, M.A. and Joglar, J.A. and Kay, G.N. and Matlock, D.D. and Myerburg, R.J. and Page, R.L.	2018	["1556-3871", "1547-5271"]	15	10	e73-e189	RAYYAN-EXCLUSION-REASONS: not considering skin scar treatment
2021 European guideline for the management of vulval conditions	van der Meijden, W.I. and Boffa, M.J. and ter Harmsel, B. and Kirtschig, G. and Lewis, F. and Moyal-Barracco, M. and Tiplica, G.-S. and Sherrard, J.	2022	["1468-3083", "0926-9959"]	36	7	952-972	RAYYAN-EXCLUSION-REASONS: not considering skin scar treatment
2022 ABA Annual Meeting Abstracts		2023	1559-0488	44	5		RAYYAN-EXCLUSION-REASONS: not considering skin scar treatment
23-Year-old male with multiple giant facial pyogenic granulomas being treated with combined topical timolol and steroid: A case report	Kheder, K. and Khaddam, H. and Almohi Alsaid Mushaweh, H. and Nabhan, R.	2022	2049-0801	82			RAYYAN-EXCLUSION-REASONS: not considering skin scar treatment
25 years later: Has the practice of splinting burned joints changed?	Khor, D. and Liao, J. and Kowalske, K.J. and Parry, I. and Richard, J.C.S. and Wibbenmeyer, L.	2021	1559-0488	42		S80	RAYYAN-EXCLUSION-REASONS: not considering skin scar treatment
28-year-old woman training fencing with isolated rupture of radial collateral ligament of the metacarpophalangeal joint of the index finger	Stepie≈Ñ, K. and ≈ömigielski, R.	2015	["1876-4339", "0949-328X"]	31	3	228-232	RAYYAN-EXCLUSION-REASONS: not considering skin scar treatment
2nd National Congress on Medicinal Plants		2013	["1735-0328", "1726-6890"]	12		43	RAYYAN-EXCLUSION-REASONS: not considering skin scar treatment
30P Stereotactic body radiotherapy using cyberknife versus interstitial brachytherapy in accelerated partial breast irradiation on left-sided breast: A comparison of preliminary clinical result and dosimetric characteristics	Wei, T.-N. and Yeh, H.-L.	2023	["1569-8041", "0923-7534"]	34		S1478	RAYYAN-EXCLUSION-REASONS: Not meeting eligibility criteria (Cancer)
32 Cervicovaginal fistula repair through a vaginal approach	Orlando, M. and Flyckt, R. and Kho, R.	2021	["1097-6868", "0002-9378"]	224	6	S823	RAYYAN-EXCLUSION-REASONS: not considering skin scar treatment
33. Patient Satisfaction following Facial Skin Cancer Surgery in a UK Oral and Maxillofacial Unit using the validated FACE-Q Skin Cancer Module	Smith, J. and Moody, A.	2022	["1532-1940", "0266-4356"]	60	10	e95	RAYYAN-EXCLUSION-REASONS: Not meeting eligibility criteria (Cancer)
34583 A systematic review of the current treatment modalities for hypertrophic scars and keloids	Dirr, M.A. and Worley, B. and Kim, K.	2022	["1097-6787", "0190-9622"]	87	3	AB13	RAYYAN-EXCLUSION-REASONS: Not possible retrieving Full Text
35339 Comparative analysis of social media sentiment between keloids and psoriasis: A prospective observational study	Garcia, E. and Younis, J. and Carroll, B.T. and Glass, D.A.	2022	["1097-6787", "0190-9622"]	87	3	AB151	RAYYAN-EXCLUSION-REASONS: not considering skin scar treatment
3-dimensional fasciectomy: A highly efficacious common ground approach to dupuytren‚Äôs surgery	Miranda, B.H. and Elliott, C. and Kearsey, C.C. and Haughton, D.N. and Webb, M.R. and Harvey, I. and Fahmy, F.S.	2018	["2234-6171", "2234-6163"]	45	6	557-563	RAYYAN-EXCLUSION-REASONS: Not meeting eligibility criteria (Skin disorder)
3D-printed transparent facemasks in the treatment of facial hypertrophic scars of young children with burns.	Wei Y and Li-Tsang CWP and Liu J and Xie L and Yue S	2017	1879-1409 (Electronic)	43	3	e19-e26	RAYYAN-EXCLUSION-REASONS: Already included in a evidence synthesis
40-year experience in surgical treatment of congenital chest deformations--ethiopathogenesis, operative techniques and clinical results.	Serafin J and Swiatkowski J and Majkusiak R and Nowakowski P	2003	0001-5415 (Print)	70	4	207-13	RAYYAN-EXCLUSION-REASONS: not considering skin scar treatment
42927 Unmet needs in treatment options and management strategies in hidradenitis suppurativa: understanding the patient perspective through social media listening	Sayed, C. and Martorell, A. and Alarcon, I. and Kasparek, T. and Frade, S. and McGrath, B.M. and Villumsen, B. and Kirby, J.S.	2023	["1097-6787", "0190-9622"]	89	3	AB102	RAYYAN-EXCLUSION-REASONS: not considering skin scar treatment
43453 Multi-disciplinary approach to traumatic hypertrophic scar treatment in an injured U.S. Marine: a case report	Kumetz, E.	2023	["1097-6787", "0190-9622"]	89	3	AB66	RAYYAN-EXCLUSION-REASONS: Not meeting eligibility criteria (prior scar surgery)
43699 Two cases of Nicolau syndrome: an avoidable entity	Lima-Galindo, A.A. and Santana-Guiti√©rrez, A. and O-Escamilla, A.D.L. and Villarreal-Martinez, A. and Ch√°vez-√Ålvarez, S. and Ocampo-Candiani, J.	2023	["1097-6787", "0190-9622"]	89	3	AB101	RAYYAN-EXCLUSION-REASONS: not considering skin scar treatment
54.2 Inpatient Approaches and Protocols for the Management of Avoidant/Restrictive Food Intake Disorder (ARFID)	Zucker, N.	2023	["1527-5418", "0890-8567"]	62	10	S80-S81	RAYYAN-EXCLUSION-REASONS: not considering skin scar treatment
5-fluorouracil Versus Placebo in Periocular Full Thickness Skin Grafts	NCT02705352,	2016					RAYYAN-EXCLUSION-REASONS: Not considering physical therapy interventions
5-year outcome of infants with vesico-ureteric reflux	Tramma, D. and Dokously, V.	2014	0931-041X	29	9	1845	RAYYAN-EXCLUSION-REASONS: not considering skin scar treatment
694 Topical steroids as a noninvasive treatment for pediatric pyogenic granulomas	Neale, H. and Moustafa, D. and Ostrowski, S.M. and Gellis, S.E. and Hawryluk, E.B.	2021	["1523-1747", "0022-202X"]	141	5	S120	RAYYAN-EXCLUSION-REASONS: not considering skin scar treatment
707 Informative leaflet about neovaginal dilatation after MtF reassignment surgery: the importance of correct management of dilatation programme	Di Grazia, M. and Migliozzi, F. and Rizzo, M. and Bucci, S. and Liguori, G. and Trombetta, C.	2018	["1743-6109", "1743-6095"]	15	7	S402-S403	RAYYAN-EXCLUSION-REASONS: not considering skin scar treatment
7692 An Approach to Imaging and Surgical Excision of Abdominal Wall Endometriosis	Pascoal, E. and Brooks, K. and Warshafsky, C. and Duigenan, S.M. and Matar, M. and Singh, S.S.	2022	["1553-4669", "1553-4650"]	29	11	S100	RAYYAN-EXCLUSION-REASONS: not considering skin scar treatment
83. Implementing a ‚ÄúFriendly Childbirth Model‚Äù in Adolescents: a Mexican Experience	Monroy, A. and Martinez-Gonzalez, B. and Villa-Cruz, G. and Gutierrez, O. and Gonzalez, D. and Perales, J. and Villegas, C. and Garza, L.	2020	["1873-4332", "1083-3188"]	33	2	215	RAYYAN-EXCLUSION-REASONS: not considering skin scar treatment
8934 Laparoscopic Isthmocele Repair	Hern√°ndez Cardona, M.I. and Correa Restrepo, S. and De Los Rios, J.F.	2022	["1553-4669", "1553-4650"]	29	11	S158	RAYYAN-EXCLUSION-REASONS: not considering skin scar treatment
912 Open pectus excavatum repairs: Changing trends, lessons learned: One surgeon's experience	Fonkalsrud, E.W.	2009	["0364-2313", "1432-2323"]	33	2	180-190	RAYYAN-EXCLUSION-REASONS: not considering skin scar treatment
93. Use of Pelvic Floor Botox Injections to Address Myofascial Pain as a Barrier to Dilation in a Patient with Vaginal Agenesis	Farahzad, M.M. and Quint, E.H. and Winfrey, O.K. and Whitmore, G.T.	2023	["1873-4332", "1083-3188"]	36	2	213	RAYYAN-EXCLUSION-REASONS: not considering skin scar treatment
99mTc myocardial perfusion imaging.	Braat SH	1991	1040-869X (Print)	3	6	810-6	RAYYAN-EXCLUSION-REASONS: not considering skin scar treatment
99mTc-sestamibi: its clinical role as a viability agent.	Marzullo P and Sambuceti G	1992	0368-3249 (Print)	36	3	259-66	RAYYAN-EXCLUSION-REASONS: not considering skin scar treatment
A "do-it-yourself" rhinoplasty: the unexpected competition.	Mahler D	1995	0364-216X (Print)	19	3	290	RAYYAN-EXCLUSION-REASONS: not considering skin scar treatment
A "virtually minimal" visuo-haptic training of attention in severe traumatic brain injury.	Dvorkin, Assaf Y and Ramaiya, Milan and Larson, Eric B and Zollman, Felise S and Hsu, Nancy and Pacini, Sonia and Shah, Amit and Patton, James L	2013	1743-0003	10	1	92-92	RAYYAN-EXCLUSION-REASONS: not considering skin scar treatment
A ‚ÄúSnapshot‚Äù of the Advances in SCI Therapeutics	Cortes, M. and Alias, G.G. and Tansey, K.E.	2018	["1878-7479", "1933-7213"]	15	3	527-528	RAYYAN-EXCLUSION-REASONS: not considering skin scar treatment
A 10-week exercise intervention can improve work posture but not neck/shoulder symptoms in dental health students: A pilot cohort study.	Yiu, Xin Yi and Maguire, Andrea and Johnson, Marcelle and W√•hlin, Charlotte and Johnston, Venerina	2020	1051-9815	67	1	239-249	RAYYAN-EXCLUSION-REASONS: not considering skin scar treatment
A 10-year experience with subcutaneous mastectomy.	Fredericks S	1975	0094-1298 (Print)	2	3	347-57	RAYYAN-EXCLUSION-REASONS: not considering skin scar treatment
A 12-year experience using the brown two-portal endoscopic procedure of transverse carpal ligament release in 14,722 patients: Defining a new paradigm in the treatment of carpal tunnel syndrome	Hankins, C.L. and Brown, M.G. and Lopez, R.A. and Lee, A.K. and Dang, J. and Harper, R.D.	2007	0032-1052	120	7	1911-1921	RAYYAN-EXCLUSION-REASONS: not considering skin scar treatment
A 15-year retrospective review of cutaneous squamous cell carcinoma	Chabchoub, I. and Ben Slimane, M. and Rabhi, F. and Abdelli, W. and Youssef, S. and Jaber, K. and Dhaoui, M.A.	2020	1945-760X	12	2		RAYYAN-EXCLUSION-REASONS: Not meeting eligibility criteria (Cancer)
A 16 Y.O. male presenting with dyspnea and fatigue	Josey, D. and Morris, M. and Dare, J. and Greenberg, B.	2010	1073-449X	181	1		RAYYAN-EXCLUSION-REASONS: not considering skin scar treatment
A 20 year old man with a high pressure steam burn	Charles, R. and Jackson, R. and Dodman, J.	2014	1756-1833	349			RAYYAN-EXCLUSION-REASONS: not considering skin scar treatment
A 27-year follow-up for a patient with 100% total body surface area burn	Wu, P. and Wang, X. and Jin, R. and Ho, J.K. and Zhang, L. and Ding, Y. and Han, C.	2018	["1559-0488", "1559-047X"]	39	2	302-307	RAYYAN-EXCLUSION-REASONS: not considering skin scar treatment
A 2-Year Follow-Up After a 2-Year RCT with Vitamin D and Exercise: Effects on Falls, Injurious Falls and Physical Functioning Among Older Women.	Uusi-Rasi, Kirsti and Patil, Radhika and Karinkanta, Saija and Kannus, Pekka and Tokola, Kari and Lamberg-Allardt, Christel and Siev√§nen, Harri	2017	1079-5006	72	9	1239-1245	RAYYAN-EXCLUSION-REASONS: not considering skin scar treatment
A 34-year-old woman with recurrent right-sided chest pain and dyspnea	Albores, J. and Fishbein, G. and Bando, J.	2015	["1931-3543", "0012-3692"]	148	5	e148-e151	RAYYAN-EXCLUSION-REASONS: not considering skin scar treatment
A 60-Year-Old Man with a 34-Year History of Chronic Exertional Compartment Syndrome and 3 Previous Surgical Fasciotomies, Successfully Treated with Injection of Botulinum Toxin	Sumathipala, Y. and Khakhkhar, S. and Suer, M.J.	2023	1941-5923	24			RAYYAN-EXCLUSION-REASONS: not considering skin scar treatment
A case for exercise-induced arrhythmogenic right ventricular cardiomyopathy	Tomaiko, E.D. and Kusne, S. and Weiss, P. and Zawaneh, M. and Su, W.	2021	1524-4539	144			RAYYAN-EXCLUSION-REASONS: not considering skin scar treatment
A case of a giant left ventricular pseudoaneurysm	Mourabiti, A.Y. and Alami, B.E. and Bouanani, Z. and Sqalli Houssaini, M. and El Bouardi, N. and Haloua, M. and Alaoui Lamrani, M.Y. and Boubbou, M. and Maaroufi, M.	2021	1930-0433	16	10	2920-2923	RAYYAN-EXCLUSION-REASONS: not considering skin scar treatment
A case of an abscessed cystic endometriotic lesion in the vesico-uterine pouch after oocyte retrieval	Matsuda, S. and Akira, S. and Kaseki, H. and Watanabe, K. and Ono, S. and Ichikawa, M. and Takeshita, T.	2021	["2213-3089", "2213-3070"]	10	4	252-255	RAYYAN-EXCLUSION-REASONS: not considering skin scar treatment
A case of an electrical burn in the oral cavity of an adult.	Shimoyama T and Kaneko T and Nasu D and Suzuki T and Horie N	1999	1343-4934 (Print)	41	3	127-8	RAYYAN-EXCLUSION-REASONS: not considering skin scar treatment
A case of aplasia cutis congenita with widespread multifocal skin defects without extra cutaneous abnormalities	Kim, J. and Kim, J. and Lee, M. and Huh, E.R. and Lim, J. and Park, K.I. and Oh, S.H.	2019	["1651-2057", "0001-5555"]	99	3	343-344	RAYYAN-EXCLUSION-REASONS: not considering skin scar treatment
A case of arthroscopic removal of symptomatic ossicle associated with Osgood-Schlatter disease in an athletic	Lee, Y.S. and Ahn, J.H. and Chun, D.-I. and Yoo, J.H.	2011	["1633-8065", "1432-1068"]	21	4	301-304	RAYYAN-EXCLUSION-REASONS: not considering skin scar treatment
A case of cesarean scar pregnancy	Kamino, Y. and Hisamoto, K. and Temukai, M. and Otoshi, A. and Tokugawa, Y. and Tsukahara, C. and Hisamatsu, T. and Kashihara, H. and Miyatake, T. and Nishio, Y.	2017	1447-0756	43		38-39	RAYYAN-EXCLUSION-REASONS: not considering skin scar treatment
A case of compression fracture of medial tibial plateau and medial femoral condyle combined with posterior cruciate ligament and posterolateral corner injury.	Yoo JH and Kim EH and Yim SJ and Lee BI	2009	0968-0160 (Print)	16	1	83-6	RAYYAN-EXCLUSION-REASONS: not considering skin scar treatment
A case of cornual pregnancy, managed by methotrexate injection	Eskandar, O. and Eckford, S.	2013	1470-0328	120		528	RAYYAN-EXCLUSION-REASONS: not considering skin scar treatment
A case of delayed perforation of bladder by mesh in inguinal hernia repair: Rare occurence	Kumar, Y.	2017	1248-9204	21	2	S241	RAYYAN-EXCLUSION-REASONS: not considering skin scar treatment
A case of delayed radiation-induced lumbosacral radiculoplexopathy after 30 years	Kim, J. and Lee, H.L. and Lee, S.-S.	2015	1823-6138	20	3	297-299	RAYYAN-EXCLUSION-REASONS: not considering skin scar treatment
A case of endophthalmitis associated with gonococcal sepsis	Bondar, N. and Svystunov, I. and Krasnovid, T. and Sidak-Petretska, O.	2021	1423-0267	244			RAYYAN-EXCLUSION-REASONS: not considering skin scar treatment
A case of facial burn due to the misuse of garlic face mask for acne	Hisham, A. and Mohamed Sukur, S. and Basiron, N.	2018	["1440-0960", "0004-8380"]	59	4	336-337	RAYYAN-EXCLUSION-REASONS: Not meeting eligibility criteria (acne scarring)
A case of food intolerance after sleeve gastrectomy	Beitner, M. and Herron, D. and Birnbaum, A. and Meknat, A.	2019	["1878-7533", "1550-7289"]	15	10	S90-S91	RAYYAN-EXCLUSION-REASONS: not considering skin scar treatment
A case of functional rehabilitation after replantation of a severed limb	Guo, Y.-J.	2014	["2773-0751", "1003-5257"]	24	2	62-64	RAYYAN-EXCLUSION-REASONS: not considering skin scar treatment
A case of fungal keratitis: A clinical and in vivo confocal microscopy assessment	Miller, W.L. and Giannoni, A.G. and Perrigin, J.	2008	["1367-0484", "1476-5411"]	31	4	201-206	RAYYAN-EXCLUSION-REASONS: not considering skin scar treatment
A case of herniated gravid uterus through a laparotomy scar.	Rao RS and Shankaregowda HS	2006	0019-5359 (Print)	60	4	154-7	RAYYAN-EXCLUSION-REASONS: not considering skin scar treatment
A case of intraductal papillary mucinous neoplasm of the pancreas rupturing both the stomach and duodenum	Shimizu, M. and Kawaguchi, A. and Nagao, S. and Hozumi, H. and Komoto, S. and Hokari, R. and Miura, S. and Hatsuse, K. and Ogata, S.	2010	["0016-5107", "1097-6779"]	71	2	406-412	RAYYAN-EXCLUSION-REASONS: Not meeting eligibility criteria (Cancer)
A case of late postoperative intra-abdominal hemorrhage developing 13‚Äâmonths after laparoscopic sleeve gastrectomy.	Sasaki T and Ishibashi Y and Hatao F and Kawasaki K and Yamazaki R and Morita Y and Imamura K	2022	1758-5910 (Electronic)	15	1	184-187	RAYYAN-EXCLUSION-REASONS: not considering skin scar treatment
A CASE OF LEFT-DOMINANT ARRHYTHMOGENIC CARDIOMYOPATHY	Spissu, P.M.P. and Maiani, S. and Pittau, R. and Montisci, R.	2022	1554-2815	24		K240	RAYYAN-EXCLUSION-REASONS: not considering skin scar treatment
A case of lower lip defect reconstructed with buccal mucosa and a tongue flap.	Hitoshi O and Koichi M and Yoshiyuki T and Hiroto I and Hideaki S and Mikio K	2004	1049-2275 (Print)	15	4	614-7	RAYYAN-EXCLUSION-REASONS: not considering skin scar treatment
A CASE OF MALIGNANT IDIOPATHIC POLYMORPHIC RIGHT VENTRICULAR OUTFLOW TRACT VENTRICULAR TACHYCARDIA	Ahmad, T. and Donnellan, E.O.I.N.	2023	["1931-3543", "0012-3692"]	164	4	A465	RAYYAN-EXCLUSION-REASONS: not considering skin scar treatment
A Case of Malignant Melanoma with Truncal Lymphedema and Axillary Web Syndrome	Prince, L. and Holz, S.C. and Dussault, L.	2019	["1532-821X", "0003-9993"]	100	10	e33	RAYYAN-EXCLUSION-REASONS: Not meeting eligibility criteria (Cancer)
A case of mixed-type early gastric cancer with recurrence following curative endoscopic submucosal dissection for expanded indication	Kobayashi, S. and Nonaka, S. and Oda, I. and Abe, S. and Suzuki, H. and Yoshinaga, S. and Taniguchi, H. and Sekine, S. and Igarashi, Y. and Saito, Y.	2019	2196-9736	7	6	E841-E845	RAYYAN-EXCLUSION-REASONS: Not meeting eligibility criteria (Cancer)
A case of myopathy and markedly elevated creatine kinase levels with hypocalcemia, hypomagnesemia, and hyposelenemia due to short bowel syndrome after rectal cancer resection	Katayama, T. and Takahashi, K. and Yahara, O. and Yamada, T.	2023	0009-918X	63	5	286-290	RAYYAN-EXCLUSION-REASONS: not considering skin scar treatment
A case of nerve root heat injury induced by percutaneous laser disc decompression performed at an outside institution: technical case report.	Kobayashi S and Uchida K and Takeno K and Yayama T and Nakajima H and Nomura E and Hayakawa K and Meir A and Yonezawa T and Baba H	2007	1524-4040 (Electronic)	60	2	ONSE171-2; discussion ONSE172	RAYYAN-EXCLUSION-REASONS: not considering skin scar treatment
A case of neuropsychiatric lupus-a double trouble	Nor Hashimah, A. and Mohd, A. and Raymond, A.	2021	1756-185X	24		282	RAYYAN-EXCLUSION-REASONS: not considering skin scar treatment
A case of paraganglioma of the recurrent laryngeal nerve	Fishpool, S.J. and Wilson, P. and Williamson, P.A.	2012	0145-5613	91	6		RAYYAN-EXCLUSION-REASONS: Not meeting eligibility criteria (Cancer)
A case of pityriasis amiantacea with rapid response to treatment.	Mannino G and McCaughey C and Vanness E	2014	1098-1861 (Print)	113	3	119-20	RAYYAN-EXCLUSION-REASONS: Not meeting eligibility criteria (Skin disorder)
A case of recurrent cesarean scar pregnancy	Mabuchi, S. and Kawase, C. and Muraji, M. and Kanagawa, T. and Kimura, T.	2009	["1600-0412", "0001-6349"]	88	9	1059-1060	RAYYAN-EXCLUSION-REASONS: not considering skin scar treatment
A Case of Recurrent Fungal Keratitis Post-Amniotic Membrane Transplantation for Corneal Perforation	Soda, R. and Fukuoka, H. and Sotozono, C.	2022	1663-2699	13	1	147-153	RAYYAN-EXCLUSION-REASONS: not considering skin scar treatment
A case of recurrent labial adhesions in a 15-month-old child with asymptomatic non-classic congenital adrenal hyperplasia due to 21-hydroxylase deficiency.	Janus D and Wojcik M and Malunowicz E and Starzyk JB	2012	0334-018X (Print)	25	9	1017-21	RAYYAN-EXCLUSION-REASONS: not considering skin scar treatment
A CASE OF SPONTANEOUS LUNG HERNIATION WITH DIAPHRAGMATIC TEAR AFTER SEVERE COUGH	Ko, E. and Ghanem, N. and Din, N.	2023	["1931-3543", "0012-3692"]	164	4	A233	RAYYAN-EXCLUSION-REASONS: not considering skin scar treatment
A case of strangulated intestinal obstruction in which disease progression was recognized on ultrasonography: importance of ‚Äústring-like structure‚Äù	Ono, A. and Mori, K. and Fukura, S. and Kondo, S. and Yokota, N. and Ishibashi, H.	2023	["1613-2254", "1346-4523"]	50	3	459-460	RAYYAN-EXCLUSION-REASONS: not considering skin scar treatment
A case of thirst left unquenched	Lukolic, I. and Abramowitz, M. and Hindy, P. and Grossman, E.	2012	0002-9270	107		S245-S246	RAYYAN-EXCLUSION-REASONS: not considering skin scar treatment
A case of vesicouterine fistula as a rare complication of postpartum endometritis	Manalastas, J.A.E. and Jabson, L.P.	2020	1447-0756	46		138-139	RAYYAN-EXCLUSION-REASONS: not considering skin scar treatment
A case report of Curvularia fungal keratitis	Pitchaimuthu, J. and Nadarajah, G. and Salleh, M.M. and Mustakim, S.	2020	["1878-3511", "1201-9712"]	101		171	RAYYAN-EXCLUSION-REASONS: not considering skin scar treatment
A case report of encapsulating peritoneal sclerosis followed by cesarean section: Clinical diagnosis and treatment experience	Liang, J.L. and Chen, Z.Q. and Yi, Z. and Ming, W.K.	2022	["1536-5964", "0025-7974"]	101	48	E32122	RAYYAN-EXCLUSION-REASONS: not considering skin scar treatment
A case report of extremely severe 93% total body surface area burns in a 5-year-old boy	Wang, Y.-M. and Liu, X.-Z. and Fan, C.-J. and Ma, Y.-D. and Huang, G.-B.	2023	["2284-0729", "1128-3602"]	27	9	3931-3940	RAYYAN-EXCLUSION-REASONS: not considering skin scar treatment
A Case Report of Heterotopic Ossification Caused by High-Voltage Electric Injury.	Liu S and Zheng J and Zheng Q	2020	1559-0488 (Electronic)	41	5	1118-1121	RAYYAN-EXCLUSION-REASONS: not considering skin scar treatment
A case report of successful systemic therapy with bevacizumab for recurrent respiratory papillomatosis	Cannone, D. and Santiago, M. and Collins, L. and Smith, L. and Levy, C.F.	2017	1545-5017	64		S87	RAYYAN-EXCLUSION-REASONS: not considering skin scar treatment
A case report of transcatheter mitral valve repair in patient with severe acute mitral regurgitation, cardiogenic shock, and left atrial appendage thrombus as a rescue therapy: Facing all enemies at once!	Alachkar, M.N. and Schr√∂der, J. and Autschbach, R. and Almalla, M.	2021	2514-2119	5	7		RAYYAN-EXCLUSION-REASONS: not considering skin scar treatment
A case report on aesthetic rehabilitation of midline diastema- an insight into perio-restorative interrelationship	Khera, A. and Bhalla, V.K. and Ranjan, R. and Shankar, D.	2020	["0973-709X", "2249-782X"]	14	11	ZD01-ZD05	RAYYAN-EXCLUSION-REASONS: not considering skin scar treatment
A case report on mediastinal fixation to save physiology of mediastinum in a lung cancer patient	Marzban-Rad, S. and Sattari, P. and Marzban-Rad, M. and Azimi, G.	2020	2405-8572	27		204-207	RAYYAN-EXCLUSION-REASONS: Not meeting eligibility criteria (Cancer)
A case report: Postmenopausal labial fusion	Baker, L. and Weerasena, D.	2012	0020-7292	119		S563	RAYYAN-EXCLUSION-REASONS: not considering skin scar treatment
A Case Series of Four Cesarean Section Scar Ectopic Pregnancies	Godsman, H. and Acharya, S. and Anderson, S. and Konamme, P.	2024	["0975-1920", "0974-8938"]	16	2	181-182	RAYYAN-EXCLUSION-REASONS: not considering skin scar treatment
A case series of new radicular pain following the insertion of spinal cord stimulator	Baranidharan, G. and Bretherton, B. and Black, S.	2022	["2049-4645", "2049-4637"]	16	4	450-457	RAYYAN-EXCLUSION-REASONS: not considering skin scar treatment
A Case Series of Patient Complications Following Vaginal Laser Treatment for Atrophy	Gordon, C. and Bell, S. and Hauser, H. and Krychman, M.L.	2019	1873-233X	133			RAYYAN-EXCLUSION-REASONS: not considering skin scar treatment
A case series of pulsed radiofrequency treatment of myofascial trigger points and scar neuromas.	Tamimi MA and McCeney MH and Krutsch J	2009	1526-4637 (Electronic)	10	6	1140-3	RAYYAN-EXCLUSION-REASONS: not considering skin scar treatment
A case study of radiofrequency ablation in the treatment of greater occipital nerve neuromas	Liu, K. and Sifonios, A. and Diep, J.	2016	1098-7339	41	2		RAYYAN-EXCLUSION-REASONS: not considering skin scar treatment
A CHALLENGING DECISION MAKING CASE HIGH RISK CORONARY ANGIOPLASTY IN A PATIENT WITH SEVERE LEFT VENTRICULAR DYSFUNCTION AND LEFT VENTRICULAR THROMBUS	Pate, S. and Farouji, I. and Ramakrishnan, V. and Suleiman, A.	2020	["1558-3597", "0735-1097"]	75	11	3378	RAYYAN-EXCLUSION-REASONS: not considering skin scar treatment
A Child With a Burn-Related Foot and Ankle Contracture Treated With Multiple Modalities.	Yelvington M and Scoggins M and White L	2017	1538-005X (Electronic)	29	1	90-94	RAYYAN-EXCLUSION-REASONS: Not meeting eligibility criteria (prior scar surgery)
A child's eyes: Epidemiology of sight-threatening problems in a pediatric burn unit	Capek, K.D. and Stout, S.C. and Marsh, D. and Jimenez, C. and Huang, T.T. and Merkley, K.H. and Herndon, D.N.	2016	1559-0488	37		S78	RAYYAN-EXCLUSION-REASONS: not considering skin scar treatment
A clarion to recommit and reaffirm burn rehabilitation	Richard, R.L. and Hedman, T.L. and Quick, C.D. and Barillo, D.J. and Cancio, L.C. and Renz, E.M. and Chapman, T.T. and Dewey, W.S. and Dougherty, M.E. and Esselman, P.C. and Forbes-Duchart, L. and Franzen, B.J. and Hunter, H. and Kowalske, K. and Moore, M.L. and Nakamura, D.Y. and Nedelec, B. and Niszczak, J. and Parry, I. and Serghiou, M. and Ward, R.S. and Holcomb, J.B. and Wolf, S.E.	2008	["1559-047X", "1559-0488"]	29	3	425-432	RAYYAN-EXCLUSION-REASONS: not considering skin scar treatment
A clinical and echocardiographic score for assigning risk of major events after dobutamine echocardiograms.	Marwick TH and Case C and Poldermans D and Boersma E and Bax J and Sawada S and Thomas JD	2004	0735-1097 (Print)	43	11	2102-7	RAYYAN-EXCLUSION-REASONS: not considering skin scar treatment
A Clinical and Histopathological Study Comparing Efficacy of Microneedling versus Cryoroller Liquid Nitrogen Therapy in the Treatment of Striae Distensae.	Salve, Vrushali and Pathave, Hari and Nayak, Chitra	2021	1307-7635	15	1	2015-11-01	RAYYAN-EXCLUSION-REASONS: Not considering physical therapy interventions
A clinical report of the effect of mechanical stress on functional results after fasciectomy for Dupuytren's contracture.	Evans RB and Dell PC and Fiolkowski P	2002	0894-1130 (Print)	15	4	331-9	RAYYAN-EXCLUSION-REASONS: Not meeting eligibility criteria (contractive skin disorder)
A clinical rule (sex, contralateral occlusion, age, and restenosis) to select patients for stenting versus carotid endarterectomy: systematic review of observational studies with validation in randomized trials.	Touz√© E and Trinquart L and Felgueiras R and Rerkasem K and Bonati LH and Meliksetyan G and Ringleb PA and Mas JL and Brown MM and Rothwell PM	2013	1524-4628 (Electronic)	44	12	3394-400	RAYYAN-EXCLUSION-REASONS: not considering skin scar treatment
A clinical study of the modified thread carpal tunnel release (TCTR)	Guo, D. and Guo, W.	2017	1934-1482	9	9	S133	RAYYAN-EXCLUSION-REASONS: not considering skin scar treatment
A clinical study of the safety and effectiveness of ionized atelocollagen based adhesion barrier(Collabarrier¬Æ) for adhesion prevention in spine surgery	KCT0007858,	2022					RAYYAN-EXCLUSION-REASONS: not considering skin scar treatment
A clinical trial of tension and compression orthoses for Dupuytren contractures.	Brauns, Annelien and Van Nuffel, Maarten and De Smet, Luc and Degreef, Ilse	2017	0894-1130	30	3	253-261	RAYYAN-EXCLUSION-REASONS: Not meeting eligibility criteria (Skin disorder)
A clinical trial to investigate whether providing a home exercise program on DVD improves compliance with patients who have hand injuries	ACTRN12608000530325,	2008					RAYYAN-EXCLUSION-REASONS: not considering skin scar treatment
A clinical trial with a novel collagen dermal substitute for wound healing in burn patients	Yoon, D. and Cho, Y.S. and Joo, S.Y. and Seo, C.H. and Cho, Y.S.	2020	["2047-4849", "2047-4830"]	8	3	823-829	RAYYAN-EXCLUSION-REASONS: not considering skin scar treatment
A clinically practical approach to acne: Part 1: Diagnosis, assessment and general skin care	Sullivan, J. and Preda, V.	2008	1443-430X	9	1	47-56	RAYYAN-EXCLUSION-REASONS: Not meeting eligibility criteria (Skin disorder)
A clinically weighted approach to outcome assessment in radial polydactyly	Dijkman, R. and Selles, R. and van Rosmalen, J. and H√ºlsemann, W. and Mann, M. and Habenicht, R. and Hovius, S. and van Nieuwenhoven, C.	2016	2043-6289	41	3	265-274	RAYYAN-EXCLUSION-REASONS: not considering skin scar treatment
A collaborative approach to develop indicators for quality of care for ST segment Elevation Myocardial Infarction in networks without coronary intervention: A position paper.	Rodr√≠guez-Ramos, Miguel Alejandro and Santos-Medina, Maikel and Due√±as-Herrera, Alfredo and Proh√≠as Mart√≠nez, Juan Adolfo and Rivas-Estany, Eduardo	2024	0924-6479	35	1	91-100	RAYYAN-EXCLUSION-REASONS: not considering skin scar treatment
A combination of nonoperative treatment modalities used for treatment of keloids	Yan, D. and Zhao, B. and Yang, H. and Zhu, B. and Wang, J.	2014	["1396-0296", "1529-8019"]	27	1	48-51	RAYYAN-EXCLUSION-REASONS: Not meeting eligibility criteria (prior scar surgery)
A Combination of Nursing Intervention and External Asiaticoside on Postoperative Scar Recovery and Mental State of Patients with Breast Cancer	Yan, J. and Yu, Q.	2022	1540-7535	20	2	293-297	RAYYAN-EXCLUSION-REASONS: Not meeting eligibility criteria (Cancer)
A combination of taxol infusion and human umbilical cord mesenchymal stem cells transplantation for the treatment of rat spinal cord injury	Zhilai, Z. and Hui, Z. and Anmin, J. and Shaoxiong, M. and Bo, Y. and Yinhai, C.	2012	["0006-8993", "1872-6240"]	1481		79-89	RAYYAN-EXCLUSION-REASONS: not considering skin scar treatment
A combined preperitoneal and inguinal approach for redo orchiopexy	Sfoungaris, D. and Mouravas, V.	2016	["1873-4898", "1477-5131"]	12	1	43.e1-43.e6	RAYYAN-EXCLUSION-REASONS: not considering skin scar treatment
A comparative analysis between laparoscopic and open adhesiolysis at a tertiary care center	Davies, S.W. and Gillen, J.R. and Guidry, C.A. and Newhook, T.E. and Pope, N.H. and Hranjec, T. and Sawyer, R.G. and Hallowell, P.T.	2014	0003-1348	80	3	261-269	RAYYAN-EXCLUSION-REASONS: not considering skin scar treatment
A comparative analysis of operative versus nonoperative treatment of Grade III acromioclavicular separations	Galpin, R.D. and Hawkins, R.J. and Grainger, R.W.	1985	0009-921X	193		150-155	RAYYAN-EXCLUSION-REASONS: not considering skin scar treatment
A comparative analysis of the six-strand double-loop flexor tendon repair and three other techniques: a human cadaveric study.	Gill RS and Lim BH and Shatford RA and Toth E and Voor MJ and Tsai TM	1999	0363-5023 (Print)	24	6	1315-22	RAYYAN-EXCLUSION-REASONS: not considering skin scar treatment
A comparative study of 1% silver sulphadiazine (Flammazine¬Æ) versus an enzyme alginogel (Flaminal¬Æ) in the treatment of partial thickness burns.	Hoeksema H and Vandekerckhove D and Verbelen J and Heyneman A and Monstrey S	2013	1879-1409 (Electronic)	39	6	1234-41	RAYYAN-EXCLUSION-REASONS: Not considering physical therapy interventions
A comparative study of the surgical outcomes of robotic and conventional open modified radical neck dissection for papillary thyroid carcinoma with lateral neck node metastasis	Kang, S.-W. and Lee, S.H. and Park, J.H. and Jeong, J.S. and Park, S. and Lee, C.R. and Jeong, J.J. and Nam, K.-H. and Chung, W.Y. and Park, C.S.	2012	["1432-2218", "0930-2794"]	26	11	3251-3257	RAYYAN-EXCLUSION-REASONS: Not meeting eligibility criteria (Cancer)
A comparison between laser-doppler imaging and colorimetry in the assessment of scarring: "A pilot study"	Peeters, W. and Anthonissen, M. and Deliaert, A. and Van der Hulst, R. and Van den Kerckhove, E.	2012	["0909-752X", "1600-0846"]	18	2	188-191	RAYYAN-EXCLUSION-REASONS: not considering skin scar treatment
A comparison between two burn rehabilitation protocols	Okhovatian F; Zoubine N	2007					RAYYAN-EXCLUSION-REASONS: Not meeting eligibility criteria (prior scar surgery)
A comparison of completion and recovery rates between first‚Äêline protocol‚Äêbased cognitive behavioural therapy and non‚Äêmanualized relational therapies within a UK psychological service.	Leonidaki, Venetia and Constantinou, Matthew P.	2022	1063-3995	29	2	754-766	RAYYAN-EXCLUSION-REASONS: not considering skin scar treatment
A comparison of external and endoscopic endonasal dacryocystorhinostomy for acquired nasolacrimal duct obstruction	Karim, R. and Ghabrial, R. and Lynch, T.F. and Tang, B.	2011	["1177-5483", "1177-5467"]	5	1	979-989	RAYYAN-EXCLUSION-REASONS: not considering skin scar treatment
A comparison of kinesio taping and classical massage in addition to cervical stabilization exercise in patients with chronic neck pain.	Toprak Celenay, Seyda and Mete, Oguzhan and Sari, Abdullah and Ozer Kaya, Derya	2021	1744-3881	43		N.PAG-N.PAG	RAYYAN-EXCLUSION-REASONS: not considering skin scar treatment
A comparison of non-endoscopic and endoscopic adhesiolysis of epidural fibrosis.	Bellini M and Barbieri M	2016	1731-2531 (Electronic)	48	4	266-271	RAYYAN-EXCLUSION-REASONS: not considering skin scar treatment
A comparison of psychologic functioning in children and adolescents with severe burns on the Rorschach and the child behavior checklist	Holaday, M. and Blakeney, P.	1994	0273-8481	15	5	412-415	RAYYAN-EXCLUSION-REASONS: not considering skin scar treatment
A comparison of scar quality in wounds closed under tension with PGA (Dexon) and Polydioxanone (PDS).	Chantarasak ND and Milner RH	1989	0007-1226 (Print)	42	6	687-91	RAYYAN-EXCLUSION-REASONS: Not considering physical therapy interventions
A comparison of single incision laparoscopic cholecystectomy with the gold standard: Is this the next procedure of choice?	Shaikh, H.R. and Mahesri, M. and Abbas, A. and Salahuddin, H.R.	2011	0930-2794	25		S339	RAYYAN-EXCLUSION-REASONS: not considering skin scar treatment
A comparison of the effects of two different treatment methods on cesarean section scar diverticulum: The surgical repair of cesarean scars via combined laparoscopy and hysteroscopy vs. cyclic estrogen/progesterone therapy	Wu, X. and Lin, R. and Yuan, Y. and He, Y. and Xu, C. and Hu, W. and Xue, X. and Wang, Q. and Sun, L. and Xu, H.	2017	1940-5901	10	4	7144-7150	RAYYAN-EXCLUSION-REASONS: not considering skin scar treatment
A Comparison of the Incidence of Post‚ÄêDural Puncture Headache and Backache After Spinal Anesthesia: A Pragmatic Randomized Controlled Trial.	Choi, Jeong Sil and Chang, Sun Ju	2018	1545-102X	15	1	45-53	RAYYAN-EXCLUSION-REASONS: not considering skin scar treatment
A comparison of the physiological demands imposed by competing in a half-marathon vs. a marathon.	del COSO, Juan and SALINERO, Juan J. and LARA, Beatriz and ABI√ÅN-VIC√âN, Javier and GALLO-SALAZAR, C√©sar and ARECES, Francisco	2017	0022-4707	57	11	1399-1406	RAYYAN-EXCLUSION-REASONS: not considering skin scar treatment
A comparison of two scar massage protocols in pediatric burn survivors.	Valladares-Poveda S and Avenda√±o-Leal O and Castillo-Hidalgo H and Murillo E and Palma C and Parry I	2020	1879-1409 (Electronic)	46	8	1867-1874	RAYYAN-EXCLUSION-REASONS: Already included in a evidence synthesis
A comparison study of the 0.1% tretinoin cream versus fractional microneedle radiofrequency combination with fractional CO(2) laser for the treatment of striae alba in Indonesian patients.	Listiawan MY and Prakoeswa CRS and Astari L and Zulkarnain I and Sawitri and Rahmadewi and Wardhani PH and Harnanti DV	2021	1476-4180 (Electronic)	23	3	81-86	RAYYAN-EXCLUSION-REASONS: Not considering physical therapy interventions
A complex approach to ventral hernia patient's: Let's make them breathe first	East, B. and Joachimova, M. and Krejci, T. and Hoch, J.	2016	1248-9204	20		S144	RAYYAN-EXCLUSION-REASONS: not considering skin scar treatment
A complication of biologic mesh following Nissen fundoplication	Felix, E.L. and Swartz, D.E.	2011	0930-2794	25		S381	RAYYAN-EXCLUSION-REASONS: not considering skin scar treatment
A comprehensive approach including a new enlargement technique to prevent complications after De Quervain tendinopathy surgery	Perno-Ioanna, D. and Papalo√Øzos, M.	2016	["2468-1210", "2468-1229"]	35	3	183-189	RAYYAN-EXCLUSION-REASONS: not considering skin scar treatment
A comprehensive approach to the delayed treatment of post-burn facial scars	Polshina, V.I. and Cervatiuc, M. and Reshetov, I.V. and Nebejev, A.A. and Jonnazarov, E.	2023	["2772-686X", "2096-6911"]	5	3	159-162	RAYYAN-EXCLUSION-REASONS: Not meeting eligibility criteria (prior scar surgery)
A comprehensive Movement and Motion training program improves mobility in Parkinson's disease.	Krishnamurthi, Narayanan and Murphey, Claudia and Driver-Dunckley, Erika	2020	1594-0667	32	4	633-643	RAYYAN-EXCLUSION-REASONS: not considering skin scar treatment
A comprehensive review on Marjolin's ulcers: Diagnosis and treatment	Pekarek, B. and Buck, S. and Osher, L.	2011	["1876-4983", "1876-4991"]	3	3	60-64	RAYYAN-EXCLUSION-REASONS: not considering skin scar treatment
A concept of body contouring by combining minimal invasive and noninvasive procedures: Laser lipolysis, radiofrequency and acoustic waves	Russe-Wilflingseder, K. and Russe, E. and Herold, M.	2011	0196-8092	43		963-964	RAYYAN-EXCLUSION-REASONS: not considering skin scar treatment
A conceptual approach to local flaps.	Krause CJ	1979		87	4	491-6	RAYYAN-EXCLUSION-REASONS: Not considering physical therapy interventions
A conservative approach for deep dermal burn wounds using polarised-light therapy.	Monstrey S and Hoeksema H and Saelens H and Depuydt K and Hamdi M and Van Landuyt K and Blondeel P	2002	0007-1226 (Print)	55	5	420-6	RAYYAN-EXCLUSION-REASONS: Not considering physical therapy interventions
A conservative approach to a mesiodens removal via frenectomy incision. A case report	Gui√£o-Fernandes, D. and Avelar, K. and Melo, V. and Caetano, A.C. and Padovani, L.	2022	2667-1476	5			RAYYAN-EXCLUSION-REASONS: not considering skin scar treatment
A Conservative Combined Laser Cryoimmunotherapy Treatment vs. Surgical Excision for Basal Cell Carcinoma	Scurtu, L.G. and Petrica, M. and Grigore, M. and Avram, A. and Popescu, I. and Simionescu, O.	2022	2077-0383	11	12		RAYYAN-EXCLUSION-REASONS: Not meeting eligibility criteria (Cancer)
A convenient flap for repairing the donor area of a distally based sural flap: Gastrocnemius perforator island flap.	Eser C and Gencel E and Kesikta≈ü E and Koka√ßya √ñ and Yavuz M	2016	1878-0539 (Electronic)	69	8	1109-15	RAYYAN-EXCLUSION-REASONS: Not considering physical therapy interventions
A conversation with Richard D. Coutts, MD. Continuous passive motion in the rehabilitation of the total knee patient, its role and effect.	Coutts RD	1986	0094-6591 (Print)	15	3	126-34	RAYYAN-EXCLUSION-REASONS: not considering skin scar treatment
A coordinated, multidisciplinary approach to caring for the patient with head and neck cancer	Dingman, C. and Hegedus, P.D. and Likes, C. and McDowell, P. and McCarthy, E. and Zwilling, C.	2008	1544-6794	6	3	125-131	RAYYAN-EXCLUSION-REASONS: Not meeting eligibility criteria (Cancer)
A core outcome set for clinical studies of adhesive small bowel obstruction	Lee, M.J. and Chapman, S.J. and Blackwell, S. and Arnott, R. and ten Broek, R.P.G. and Delaney, C.P. and Dudi-Venkata, N.N. and Fish, R. and Hind, D. and Jayne, D.G. and Mellor, K. and Mishra, A. and O‚ÄôGrady, G. and Sammour, T. and Thorpe, G. and Wells, C.I. and Wolthuis, A.M. and Fearnhead, N.S. and Adegbola, S. and Ananth, S. and Bagaglini, G. and Beamish, A. and Bibby, N. and Blencowe, N.S. …	2022	["1463-1318", "1462-8910"]	24	10	1204-1210	RAYYAN-EXCLUSION-REASONS: not considering skin scar treatment
A cosmetic technique for performing basal joint arthroplasty	Rowland, S.A.	2005	["1089-3393", "1531-6572"]	9	4	207-210	RAYYAN-EXCLUSION-REASONS: not considering skin scar treatment
A critical analysis of measurements used to assess and manage scars.	Roques C and Teot L	2007	1534-7346 (Print)	6	4	249-53	RAYYAN-EXCLUSION-REASONS: not considering skin scar treatment
A critical assessment of the fibula flap donor site	Xu, Z.-F. and Bai, S. and Zhang, Z.-Q. and Duan, W.-Y. and Wang, Z.-Q. and Sun, C.-F.	2017	["1097-0347", "1043-3074"]	39	2	279-287	RAYYAN-EXCLUSION-REASONS: not considering skin scar treatment
A critical review of the psychometric properties of the Nijmegen Questionnaire for hyperventilation syndrome.	Ogilvie, Vickie Li and Kersten, Paula	2015	0303-7193	43	1	2024-10-03	RAYYAN-EXCLUSION-REASONS: not considering skin scar treatment
A Cross Sectional Survey for Dermatoses in Children and Adolescents Residing in Orphanages in Urban Tirunelveli, Tamil Nadu, India.	Palanivel, Nirmaladevi and Govardhanan, Vijaikumar and Moorthi, Soundharyaa and Maalik Babu, A and Kannan, S	2021	0019-5154	66	4	352-359	RAYYAN-EXCLUSION-REASONS: not considering skin scar treatment
A cross-over study to evaluate a new parameter PI for objective assessment of pain	ChiCTR-IDR-16008884,	2016					RAYYAN-EXCLUSION-REASONS: not considering skin scar treatment
A cross-sectional survey of clinical factors that influence the use of traditional Korean medicine among children with cerebral palsy.	Lee, Hye-Yoon and Yun, Young-Ju and Yu, Sun-Ae and Park, Yo-Han and Park, Byung-Wook and Kim, Bu-Young and Hwang, Man-Suk	2018	2213-4220	7	4	333-340	RAYYAN-EXCLUSION-REASONS: not considering skin scar treatment
A Cross-sectional Survey of Health Professionals Across Australia and New Zealand to Determine What Outcome Measures Are Important from a Clinical Perspective Post Hand Burn Injury	Mc Kittrick, A. and Gustafsson, L.	2022	["1559-0488", "1559-047X"]	43	1	77-84	RAYYAN-EXCLUSION-REASONS: not considering skin scar treatment
A culturally adapted lifestyle intervention addressing a Middle Eastern immigrant population at risk of diabetes, the MEDIM (impact of Migration and Ethnicity on Diabetes In Malm√∂): study protocol for a randomized controlled trial.	Saha, Sanjib and Leijon, Matti and Gerdtham, Ulf and Sundquist, Kristina and Sundquist, Jan and Arvidsson, Daniel and Bennet, Louise	2013	1745-6215	14	1	279-279	RAYYAN-EXCLUSION-REASONS: not considering skin scar treatment
A Curious Case of Resurgence of Old Scars with Pulmonary Involvement	Neogi, S. and Rudra, O. and Gayen, T. and Ghatak, A.	2022	["1308-5255", "1307-7635"]	16	1	28-32	RAYYAN-EXCLUSION-REASONS: not considering skin scar treatment
A custom auricular implant healing abutment: A dental technique	Ahmed Soliman, I.S. and El Hadary, A.A. and El Attar, M.S. and Fata, M.	2023	1097-6841				RAYYAN-EXCLUSION-REASONS: not considering skin scar treatment
A deep learning based model for predicting heart failure in hypertrophic cardiomyopathy patients with left ventricular outflow tract obstruction	Fahmy, A.S.	2019	1524-4539	140			RAYYAN-EXCLUSION-REASONS: not considering skin scar treatment
A descriptive exploratory study on the use of diagnostic ultrasound for axillary web syndrome	Jones, K. and Robb, K. and Cross, S. and Brennan, R. and Vinnicombe, S.	2015	0941-4355	23	1	S309	RAYYAN-EXCLUSION-REASONS: not considering skin scar treatment
A descriptive review of neuropathic-like pain after burn injury.	Schneider JC and Harris NL and El Shami A and Sheridan RL and Schulz JT 3rd and Bilodeau ML and Ryan CM	2006	1559-047X (Print)	27	4	524-8	RAYYAN-EXCLUSION-REASONS: not considering skin scar treatment
A desensitization process to facilitate first visits between burn-scarred parents and young children	Angermeier, J.	1991	0273-8481	12	4	344-345	RAYYAN-EXCLUSION-REASONS: not considering skin scar treatment
A Device and Method for Determining the Resilient and Elastic Properties of Human Cutaneous Scars	Smirnova, L.M. and Ponomarenko, G.N. and Ponomarenko, I.G.	2022	["1573-8256", "0006-3398"]	56	4	230-233	RAYYAN-EXCLUSION-REASONS: not considering skin scar treatment
A device to facilitate donning and cleaning of a roll-on socket in a trans-tibial amputee with a non-functional arm	Smeets, R.J.E.M. and Olsman, J.	2000	0309-3646	24	1	74-78	RAYYAN-EXCLUSION-REASONS: not considering skin scar treatment
A difficult decision regarding defibrillator implantation	Mendez Fernandez, I. and Espinosa, M.A. and Yotti, R. and Villacorta, E. and Zatarain, E. and Medrano, C. and Alvarez, R. and Diaz, E. and Gutierrez, B. and Fernandez-Aviles, F.	2015	0195-668X	36		1212-1213	RAYYAN-EXCLUSION-REASONS: not considering skin scar treatment
A difficult diagnosis of chronic thromboembolic pulmonary hypertension	Fioretti, M. and Schillaci, G.	2014	1877-9344	8		47	RAYYAN-EXCLUSION-REASONS: not considering skin scar treatment
A Disqualifying T-Wave Inversion	Lorenzo, B. and Fabrizio, R. and Sabina, G.	2022	2211-4122	32	5	S6	RAYYAN-EXCLUSION-REASONS: not considering skin scar treatment
A distance runner-sequelae of exercising during active covid infection	Chen, J. and Slayman, T.	2022	1536-3724	32	2	e207-e208	RAYYAN-EXCLUSION-REASONS: not considering skin scar treatment
A distinctive case of congenital midgut malrotation with volvulus in an adolescent female managed by Ladd's procedure - A case report	Al Laham, O. and Albrijawy, R. and Ahmad, I. and Atia, F. and Shaheen, J. and Alaa Aldeen, B.	2022	2210-2612	90			RAYYAN-EXCLUSION-REASONS: not considering skin scar treatment
A finite element model of the 3D-printed transparent facemask for applying pressure therapy.	Wei Y and Li-Tsang CWP and Wu J and Zhang W and Zhang Y and Deng H and Zhang M and Wang Y	2021	1879-1271 (Electronic)	87		105414	RAYYAN-EXCLUSION-REASONS: not considering skin scar treatment
A follow up clinic for sepsis survivors-preliminary results and feasibility	Paratz, J. and Kenardy, J. and Comans, T. and Coyer, F. and Thomas, P. and Boots, R.	2016	2197-425X	4			RAYYAN-EXCLUSION-REASONS: not considering skin scar treatment
A functional approach to the treatment of temporomandibular joint internal derangement.	Moses JJ and Topper DC	1991	0890-2739 (Print)	5	1	19-27	RAYYAN-EXCLUSION-REASONS: not considering skin scar treatment
A functional speech impression used to fabricate a maxillary speech prosthesis for a partial glossectomy patient.	Knowles JC and Chalian VA and Shanks JC	1984	0022-3913 (Print)	51	2	232-7	RAYYAN-EXCLUSION-REASONS: not considering skin scar treatment
A giant extrasynovial osteochondroma in the infrapatellar fat pad: End stage Hoffa's disease	Turhan, E. and Doral, M.N. and Atay, A.√ñ. and Demirel, M.	2008	0936-8051	128	5	515-519	RAYYAN-EXCLUSION-REASONS: not considering skin scar treatment
A giant inferoposterior true aneurysm of the left ventricle mimicking a pseudoaneurysm	Yavuzgil, O. and GuÃàrguÃàn, C. and Apaydin, A. and CÃßinar, C.S. and YuÃàksel, A. and KuÃàltuÃàrsay, H.	2006	["1875-8312", "1569-5794"]	22	2	205-212	RAYYAN-EXCLUSION-REASONS: not considering skin scar treatment
A Green Social Work Study of Environmental and Social Justice in an Australian River Community.	Downey, Heather and Spelten, Evelien and Holmes, Katie and MacDermott, Sean and Atkins, Prue	2023	1070-5309	47	3	207-219	RAYYAN-EXCLUSION-REASONS: not considering skin scar treatment
A grounded-theory investigation of patient education in physical therapy practice.	Rindflesch AB	2007				314 p-314 p	RAYYAN-EXCLUSION-REASONS: not considering skin scar treatment
A guide to better wound closures.	Baudoin LM and Mayeaux EJ Jr	2014	1533-7294 (Electronic)	63	4	181-6	RAYYAN-EXCLUSION-REASONS: not considering skin scar treatment
A guide to choosing a burn scar rating scale for clinical or research use.	Tyack Z and Wasiak J and Spinks A and Kimble R and Simons M	2013	1879-1409 (Electronic)	39	7	1341-50	RAYYAN-EXCLUSION-REASONS: not considering skin scar treatment
A Guided Online and Mobile Self-Help Program for Individuals With Eating Disorders: An Iterative Engagement and Usability Study.	Nitsch, Martina and Dimopoulos, Christina N and Flaschberger, Edith and Saffran, Kristina and Kruger, Jenna F and Garlock, Lindsay and Wilfley, Denise E and Taylor, Craig B and Jones, Megan	2016	1439-4456	18	1	2024-01-01	RAYYAN-EXCLUSION-REASONS: not considering skin scar treatment
A gymnast with inexplicable rib pain	Diaz, D. and White, N.	2018	1536-3724	28	2	e31-e32	RAYYAN-EXCLUSION-REASONS: not considering skin scar treatment
A Head-to-Head Comparison of the Medial Sural Artery Perforator versus Radial Forearm Flap for Tongue Reconstruction	Ng, M.J.M. and Goh, C.S.L. and Tan, N.C. and Song, D.H. and Ooi, A.S.H.	2021	["1098-8947", "0743-684X"]	37	5	445-452	RAYYAN-EXCLUSION-REASONS: not considering skin scar treatment
A Highly Advanced Gastric Cancer Maintaining a Clinical Complete Response after Chemoradiotherapy Comprising S-1 and Cisplatin	Yura, M. and Takahashi, T. and Fukuda, K. and Nakamura, R. and Wada, N. and Fukada, J. and Kawakubo, H. and Takeuchi, H. and Shigematsu, N. and Kitagawa, Y.	2018	1662-0631	12	3	578-585	RAYYAN-EXCLUSION-REASONS: Not meeting eligibility criteria (Chemotherapy)
A histological study on the effect of pressure therapy on the activities of myofibroblasts and keratinocytes in hypertrophic scar tissues after burn.	Li-Tsang CW and Feng B and Huang L and Liu X and Shu B and Chan YT and Cheung KK	2015	1879-1409 (Electronic)	41	5	1008-16	RAYYAN-EXCLUSION-REASONS: not considering skin scar treatment
A Hospital Based Prospective Study to Evaluate the Functional/Anatomic Success for Endoscopic Versus External Dacrocystorhinostomy (DCR) Surgeries in Naso Lacrimal Duct Obstruction (NLDO) at Newly Established Tertiary Care Centre	Nagar, V.K. and Kataria, G. and Suthar, R.L. and Dhawan, D.	2022	2515-8260	9	3	2278-2284	RAYYAN-EXCLUSION-REASONS: not considering skin scar treatment
A hospital-based assessment of the prevalence of ocular manifestations in various types of common skin disorders	Keswani, N. and Jain, N. and Khandekar, V. and Noel, S.	2022	2250-3137	11	4	20-25	RAYYAN-EXCLUSION-REASONS: not considering skin scar treatment
A hospital-based supported employment service for persons with mental illness in Hong Kong.	Chiu R and Wong K	2001	1447-3828	44	1	2024-11-05	RAYYAN-EXCLUSION-REASONS: not considering skin scar treatment
A journey from learning a noninvasive high-intensity focused ultrasound surgical treatment for gynecological diseases to providing high-intensity focused ultrasound services in Hong Kong	Wong, W. and Lee, M. and Wong, P.	2021	["2213-3089", "2213-3070"]	10	2	71-74	RAYYAN-EXCLUSION-REASONS: not considering skin scar treatment
A large hiatal hernia presenting with symptomatic atrial flutter and echocardiographic left atrial mass	Jayanna, M.B. and Woodruff, M. and Abuissa, H.	2013	0012-3692	144	4		RAYYAN-EXCLUSION-REASONS: not considering skin scar treatment
A ligand-enhanced collagen matrix for neovascularization and myogenesis of ischemic tissue	Sofrenovic, T. and Kuraitis, D. and Zhang, P. and Ahmady, E. and Vulesevic, B. and Whitman, S.C. and Mesana, T.G. and Burgon, P. and Suuronen, E.J.	2010	0828-282X	26		110D	RAYYAN-EXCLUSION-REASONS: not considering skin scar treatment
A longitudinal study of lexical and grammar development in deaf Italian children provided with early cochlear implantation.	Chilosi, Anna Maria and Comparini, Alessandro and Scusa, Maria Flora and Orazini, Laura and Forli, Francesca and Cipriani, Paola and Berrettini, Stefano	2013	0196-0202	34	3	e28-37	RAYYAN-EXCLUSION-REASONS: not considering skin scar treatment
A long-term effect of distal radius fracture on the sensorimotor control of the wrist joint in older adults.	Muurling, Marijn and L√∂tters, Freek J.B. and Geelen, Jinne E. and Schouten, Alfred C. and Mugge, Winfred	2021	0894-1130	34	4	567-576	RAYYAN-EXCLUSION-REASONS: not considering skin scar treatment
A low-cost soft elastic strap webspacer	Jain, V.	2021	2468-9122	5	4	86-89	RAYYAN-EXCLUSION-REASONS: not considering skin scar treatment
A low-dose mindfulness intervention and recovery from work: Effects on psychological detachment, sleep quality, and sleep duration.	H√ºlsheger, Ute R. and Feinholdt, Alina and N√ºbold, Annika	2015	0963-1798	88	3	464-489	RAYYAN-EXCLUSION-REASONS: not considering skin scar treatment
A Management Conundrum of Cesarean Section Scar Ectopic Pregnancy	Kaur, J. and Singh, A. and Kumar, K.H.	2023	0975-1556	15	2	752-755	RAYYAN-EXCLUSION-REASONS: not considering skin scar treatment
A management method for minimizing scars after surgery to remove wide-spread hypertrophic scars in the exposed site: With focus on skin rehabilitation nursing therapy	Ok, O.J. and Seon, H.H.	2020	2052-2916	29		25	RAYYAN-EXCLUSION-REASONS: Not considering physical therapy interventions
A manual therapy intervention improves symptoms in patients with carpal tunnel syndrome: A pilot study	Maddali Bongi, S. and Signorini, M. and Bassetti, M. and Del Rosso, A. and Orlandi, M. and De Scisciolo, G.	2013	["0172-8172", "1437-160X"]	33	5	1233-1241	RAYYAN-EXCLUSION-REASONS: not considering skin scar treatment
A matched comparative study of the Bilhaut procedure versus resection and reconstruction for treatment of radial polydactyly types II and IV	Dijkman, R.R. and Selles, R.W. and H√ºlsemann, W. and Mann, M. and Habenicht, R. and Hovius, S.E.R. and Van Nieuwenhoven, C.A.	2016	["1531-6564", "0363-5023"]	41	5	e73-e83	RAYYAN-EXCLUSION-REASONS: not considering skin scar treatment
A mechanochemical model of striae distensae.	Gilmore SJ and Vaughan BL Jr and Madzvamuse A and Maini PK	2012	1879-3134 (Electronic)	240	2	141-7	RAYYAN-EXCLUSION-REASONS: not considering skin scar treatment
A medico-social survey of Romanians with spinal cord injury.	Soopramanien A and Soopramanien K	1995	0031-1758	33	1	49-54	RAYYAN-EXCLUSION-REASONS: not considering skin scar treatment
A meta‚Äêanalysis on the impact of spinal cord stimulation on post‚Äêoperative wound healing in patients with multiple sclerosis.	Cai, Youde and Zheng, Xiong and Gan, Fang	2024	1742-4801	21	2	2024-07-01	RAYYAN-EXCLUSION-REASONS: not considering skin scar treatment
A meta-ethnography of developing and living with post-burn scars.	Bayuo J and Wong FKY and Lin R and Su JJ and Abu-Odah H	2023	1547-5069 (Electronic)	55	1	319-328	RAYYAN-EXCLUSION-REASONS: not considering skin scar treatment
A method of recording and objective assessment of hypertrophic burn scars.	Sawada Y	1994	0305-4179 (Print)	20	1	76-8	RAYYAN-EXCLUSION-REASONS: not considering skin scar treatment
A Mg2+/polydopamine composite hydrogel for the acceleration of infected wound healing	Guo, Z. and Zhang, Z. and Zhang, N. and Gao, W. and Li, J. and Pu, Y. and He, B. and Xie, J.	2022	2452-199X	15		203-213	RAYYAN-EXCLUSION-REASONS: not considering skin scar treatment
A minimal-incision technique in total hip arthroplasty does not improve early postoperative outcomes: A prospective, randomized, controlled trial	Ogonda, L. and Wilson, R. and Archbold, P. and Lawlor, M. and Humphreys, P. and O'Brien, S. and Beverland, D.	2005	0021-9355	87	4	701-710	RAYYAN-EXCLUSION-REASONS: not considering skin scar treatment
A minimally invasive "overwrapping" technique for repairing neglected ruptures of the achilles tendon	Lui, T.H.	2014	["1542-2224", "1067-2516"]	53	6	806-809	RAYYAN-EXCLUSION-REASONS: not considering skin scar treatment
A Minimally Invasive and Simple Technique of Superficial Quadriceps Tendon Graft Harvesting	Raman, R. and Mishra, B.N. and Sen, A.	2022	2212-6287	11	12	e2347-e2355	RAYYAN-EXCLUSION-REASONS: not considering skin scar treatment
A minimally invasive technique of appendectomy using a minimal skin incision and laparoscopic instruments.	Suh HH	1998	1051-7200 (Print)	8	2	149-52	RAYYAN-EXCLUSION-REASONS: not considering skin scar treatment
A minimally invasive treatment protocol for the congenital dislocation of the knee.	Shah NR and Limpaphayom N and Dobbs MB	2009	1539-2570 (Electronic)	29	7	720-5	RAYYAN-EXCLUSION-REASONS: not considering skin scar treatment
A Missed Pediatric Achilles Tendon Rupture with a Large Gap Managed with Surgical Reconstruction with Allograft: A Case Report	Van Oudtshoorn, S. and Maor, D.	2023	2160-3251	13	1		RAYYAN-EXCLUSION-REASONS: not considering skin scar treatment
A missed syndrome in chronic pelvic pain: Piriformis syndrome	Bahat, P.Y. and Turan, G. and Okur, S.C.	2019	["2305-8862", "0038-2329"]	25	3	72-74	RAYYAN-EXCLUSION-REASONS: not considering skin scar treatment
A modification of split-skin graft.	Dasgupta S and Sanyal S and Gupta P and Saha ML and Sarkar A	1997	0305-4179 (Print)	23	6	509-11	RAYYAN-EXCLUSION-REASONS: Not considering physical therapy interventions
A modification of the Hynes procedure - A surgical innovation in the treatment of mature hypertrophic scars in children	Slocombe, P.D. and Simons, M.A. and Kimble, R.M.	2011	["0305-4179", "1879-1409"]	37	7	1265-1267	RAYYAN-EXCLUSION-REASONS: Not considering physical therapy interventions
A modified approach to medium-length obliterative bulbar strictures: Technique and outcomes of the mucomucosal anastomotic non-transecting augmentation (MANTA) urethroplasty	Marks, P. and Dahlem, R. and Khonsari, M. and K√ºhnke, L. and K√∂nig, F. and Fisch, M. and Vetterlein, M.W.	2021	1527-3792	206		e382	RAYYAN-EXCLUSION-REASONS: not considering skin scar treatment
A modified approach to the Le Fort II osteotomy.	Cheung LK and Samman N and Tideman H	1998	0158-1570 (Print)	14		107-13	RAYYAN-EXCLUSION-REASONS: not considering skin scar treatment
A Modified Arthroscopic Outside-in Shoulder Release Approach for Severe Shoulder Stiffness	Zhang, X.-C. and Liu, K. and Ying, H. and Yao, G. and Fu, X.-W. and Zhou, B.-L. and Zhou, Z.-Y. and Wang, Z.-M.	2023	1757-7853	15	8	2167-2173	RAYYAN-EXCLUSION-REASONS: not considering skin scar treatment
A modified dynamic mouth splint for burn patients.	Wust KJ	2006	1559-047X (Print)	27	1	86-92	RAYYAN-EXCLUSION-REASONS: not considering skin scar treatment
A modified excision for combined reduction mammoplasty and breast conservation therapy in the treatment of breast cancer	Hudson, D.A.	2007	0364-216X	31	1	71-75	RAYYAN-EXCLUSION-REASONS: Not meeting eligibility criteria (Cancer)
A modified nonsurgical treatment of keloids: Cocktail therapy	Liu, Y. and Cao, Y. and Su, X. and Li, S. and Dou, M. and Qu, C. and Hu, J. and Wang, L.	2023	["1473-2165", "1473-2130"]	22	11	3095-3099	RAYYAN-EXCLUSION-REASONS: Not meeting eligibility criteria (Steroids)
A Modified Technique for Two-Stage Revision in Knee PJI Treatment	Iorio, R. and Iannotti, F. and Previ, L. and Viglietta, E. and Gugliotta, Y. and Corsetti, F. and Fenucci, S. and De Carli, A. and Indelli, P.F. and Redler, A.	2023	2077-0383	12	23		RAYYAN-EXCLUSION-REASONS: not considering skin scar treatment
A modified technique of mega prosthesis revision on non-neoplastic patient: Case report	Prabowo, Y. and Ramang, D.S. and Farqani, S. and Arya Mahendra Karda, I.W.	2020	2049-0801	58		68-72	RAYYAN-EXCLUSION-REASONS: not considering skin scar treatment
A multi-center investigation of psychosocial distress in young children up to two years post burn	Patel, D. and Rosenberg, L. and Rosenberg, M. and Epperson, K. and Wiechman, S. and Andersen, C.R. and Ryan, C.M. and Schneider, J.C. and Herndon, D.N. and Meyer III, W.J.	2016	1559-0488	37		S163	RAYYAN-EXCLUSION-REASONS: not considering skin scar treatment
A multi-center, prospective, clinical trial of the high frequency spinal cord stimulation (HF-SCS) at 10 kHz in the treatment of chronic upper limb and neck pain	Amirdelfan, K. and Vallejo, R. and Benyamin, R. and Yu, C. and Yang, T. and Bundschu, R. and Yearwood, T. and Sitzman, T.	2018	1941-9260	130		49-50	RAYYAN-EXCLUSION-REASONS: not considering skin scar treatment
A multicentre, prospective study to evaluate costs of septic patients in Brazilian intensive care units.	Sogayar, Ana M. C. and Machado, Flavia R. and Rea-Neto, Alvaro and Dornas, Amselmo and Grion, Cintia M. C. and Lobo, Suzana M. A. and Tura, Bernardo R. and Silva, Carla L. O. and Cal, Ruy G. R. and Beer, Idal and Michels Jr, Vilto and Safi Jr, Jorge and Kayath, Marcia and Silva, Eliezer and Michels, Vilto and Safi, Jorge	2008	1170-7690	26	5	425-434	RAYYAN-EXCLUSION-REASONS: not considering skin scar treatment
A multidisciplinary approach to scars: A narrative review	Zanier, E. and Bordoni, B.	2015	1178-2390	8		359-363	RAYYAN-EXCLUSION-REASONS: Already included in a evidence synthesis
A multi-purpose, self-adjustable aeroplane splint for the splinting of axillary burns.	Manigandan C and Gupta AK and Venugopal K and Ninan S and Cherian RE	2003	0305-4179 (Print)	29	3	276-9	RAYYAN-EXCLUSION-REASONS: not considering skin scar treatment
A nasal trumpet orthosis to maintain nares openings and respiratory function for patients with facial burns: a case report.	Johnson J and Candia J and LaTrenta G and Madden MR and Goodwin CW and Finkelstein J	1992	0273-8481 (Print)	13	6	677-9	RAYYAN-EXCLUSION-REASONS: not considering skin scar treatment
A Nationwide, Systematic, and Comprehensive Assessment of Surgical Capacity in Lebanon: Results of the Surgical Capacity in Areas With Refugees (SCAR) Study.	Kaafarani HMA and Khalifeh JM and Ramly EP and Simon D and Safa R and Khalil L and Raad R and Hoballah JJ	2019	1528-1140 (Electronic)	269	6	1206-1214	RAYYAN-EXCLUSION-REASONS: not considering skin scar treatment
A Neglected Extensor Hallucis Longus Tendon Rupture Caused by Arthritic Adhesion.	Won SH and Kim SH and Lee YK and Chun DI and Lee BR and Kim WJ	2023	1648-9144 (Electronic)	59	6		RAYYAN-EXCLUSION-REASONS: not considering skin scar treatment
A new approach to deal with post burn knee contracture	Ullmann, Y. and Lerner, A. and Ramon, Y. and Peled, I.J. and Sudri, M.	2003	0305-4179	29	3	284-286	RAYYAN-EXCLUSION-REASONS: not considering skin scar treatment
A new approach to total hip replacement without osteotomy of the greater trochanter.	Harris WH	1975	0009-921X (Print)		106	19-26	RAYYAN-EXCLUSION-REASONS: not considering skin scar treatment
A new bone-anchored hearing implant: Short-term retrospective data on implant survival and subjective benefit	Nelissen, R.C. and Mylanus, E.A.M. and Kunst, H.P.M. and Pennings, R.J.E. and Snik, A.F.M. and Hol, M.K.S.	2013	["0937-4477", "1434-4726"]	270	12	3019-3025	RAYYAN-EXCLUSION-REASONS: not considering skin scar treatment
A new classification of parastomal hernias - From the experience at biela≈Ñski hospital in Warsaw	Gil, G. and Owski, M.	2011	0032-373X	83	8	430-437	RAYYAN-EXCLUSION-REASONS: not considering skin scar treatment
A new concept of the anatomy of the anal sphincter mechanism and the physiology of defecation. Reversion to normal defecation after combined excision operation and end colostomy for rectal cancer.	Shafik A	1986	0002-9610 (Print)	151	2	278-84	RAYYAN-EXCLUSION-REASONS: not considering skin scar treatment
A new controlled motion program for rehabilitation of the proximal interphalangeal joint arthroplasty	Ramanathan, D. and Koludrovich, J. and Evans, P.	2021	["1545-004X", "0894-1130"]	34	1	151-155	RAYYAN-EXCLUSION-REASONS: not considering skin scar treatment
A new custom moldable external neck brace (ENB 2.0) to improve hands-free speech in laryngectomized patients	Dirven, R and Clark, JR and Wismans, JG and McGuiness, J and Palme, CE and Blyth, K and Baxter, C and Stone, DB and Marres, HA	2013		123	9	2209‚Äê2215	RAYYAN-EXCLUSION-REASONS: not considering skin scar treatment
A new device for flexor tendon injuries.	Dymarczyk M	2001	0894-1130 (Print)	14	3	216-8	RAYYAN-EXCLUSION-REASONS: not considering skin scar treatment
A new era in the treatment of congenital heart disease	Chau, A.K.T.	2005	1013-9923	10	4	234-237	RAYYAN-EXCLUSION-REASONS: not considering skin scar treatment
A New full-endoscopic technique for the interlaminar operation of lumbar disc herniations using 6-mm endoscopes: prospective 2-year results of 331 patients.	Ruetten S and Komp M and Godolias G	2006	0946-7211 (Print)	49	2	80-7	RAYYAN-EXCLUSION-REASONS: not considering skin scar treatment
A new incision in the correction of radial longitudinal deficiency: The double Y sliding flap approach.	Rosanda E and Parolo C and Lorenzano V and Pajardi GE	2023	2468-1210 (Electronic)	42	1	2024-08-03	RAYYAN-EXCLUSION-REASONS: Not considering physical therapy interventions
A new measure of cesarean section scar diverticula surgery and its standardization to promote research	ChiCTR-INR-15007422,	2015					RAYYAN-EXCLUSION-REASONS: Not considering physical therapy interventions
A new method: Perforator-based tissue expansion for a preexpanded free cutaneous perforator flap	Tsai, F.-C.	2003	0305-4179	29	8	845-848	RAYYAN-EXCLUSION-REASONS: Not considering physical therapy interventions
A new methodology based on functional principal component analysis to study postural stability post-stroke.	S√°nchez-S√°nchez, M. Luz and Belda-Lois, Juan-Manuel and Mena-del Horno, Silvia and Viosca-Herrero, Enrique and Igual-Camacho, Celedonia and Gisbert-Morant, Beatriz	2018	0268-0033	56		18-26	RAYYAN-EXCLUSION-REASONS: not considering skin scar treatment
A new minimally invasive method of aortofemoral revascularization.	A√ßikel U and Karabay O and Silistreli E and Turan A and Sariosmanoglu N	2001	0042-2835 (Print)	35	3	175-9	RAYYAN-EXCLUSION-REASONS: not considering skin scar treatment
A new model for studying the development of human hypertrophic burn scar formation	Robb, E.C. and Waymack, J.P. and Warden, G.D.	1987	0273-8481	8	5	371-375	RAYYAN-EXCLUSION-REASONS: not considering skin scar treatment
A new position to hide the abdominoplasty scar [13]	Dini, G.M.	2007	0032-1052	119	4	1391-1392	RAYYAN-EXCLUSION-REASONS: not considering skin scar treatment
A new posterior triceps approach for total elbow arthroplasty in patients with osteoarthritis secondary to fracture: preliminary clinical experience.	Celli A	2016	1532-6500 (Electronic)	25	8	e223-31	RAYYAN-EXCLUSION-REASONS: not considering skin scar treatment
A new splinting approach for dorsal foot burns	Guild, S.	2001	0273-8481	22	6	454-456	RAYYAN-EXCLUSION-REASONS: not considering skin scar treatment
A new standardization in ultrasonography: Soft tissue health analysis and resistance flexibility training of bob cooleyl	Hopkins, P. and Ware, N. and Cooley, R.	2013	1063-4584	21		S203	RAYYAN-EXCLUSION-REASONS: not considering skin scar treatment
A new static progressive splint for treatment of knee and elbow flexion contractures.	Suksathien R and Suksathien Y	2010	0125-2208 (Print)	93	7	799-804	RAYYAN-EXCLUSION-REASONS: Not meeting eligibility criteria (comorbidity)
A new technique for carpal instability with scapholunate dissociation	Brunelli, G.A. and Brunelli, G.R.	1996	0026-4911	47	10	565-568	RAYYAN-EXCLUSION-REASONS: not considering skin scar treatment
A new technique for diagnostic peritoneal lavage.	Slavin SA	1978	0039-6087 (Print)	146	3	446-8	RAYYAN-EXCLUSION-REASONS: not considering skin scar treatment
A new technique for harvesting costal cartilage with minimum sacrifice at the donor site	Yotsuyanagi, T. and Mikami, M. and Yamauchi, M. and Higuma, Y. and Urushidate, S. and Ezoe, K.	2006	1748-6815	59	4	352-359	RAYYAN-EXCLUSION-REASONS: not considering skin scar treatment
A new technique for laparoscopic splenectomy with massively enlarged spleens.	Hebra A and Walker JD and Tagge EP and Johnson JT and Hardee E and Othersen HB Jr	1998	0003-1348 (Print)	64	12	1161-4	RAYYAN-EXCLUSION-REASONS: not considering skin scar treatment
A new technique for treating posttraumatic aniridia with aphakia: First results of haptic fixation of a foldable intraocular lens on a foldable and custom-tailored iris prosthesis	Spitzer, M.S. and Yoeruek, E. and Leitritz, M.A. and Szurman, P. and Bartz-Schmidt, K.U.	2012	["0003-9950", "1538-3601"]	130	6	771-775	RAYYAN-EXCLUSION-REASONS: not considering skin scar treatment
A New Technique for Uterine Incision Closure at The Time of Cesarean Section: does it Make a Difference	NCT04681378,						RAYYAN-EXCLUSION-REASONS: not considering skin scar treatment
A New Technique of Achilles Tendon Rupture Repaired by Double Transverse Mini-incision to Avoid Sural Nerve Injury: A Consecutive Retrospective Study	Xu, L. and Jin, J. and Liu, Z. and Wu, M. and Peng, B. and Jiang, J. and Liu, G. and He, J. and White, S. and Xia, Y.	2023	1757-7853	15	2	517-524	RAYYAN-EXCLUSION-REASONS: not considering skin scar treatment
A new technique of graft harvest for anterior cruciate ligament reconstruction with quadruple semitendinosus tendon autograft.	Kodkani PS and Govekar DP and Patankar HS	2004	1526-3231 (Electronic)	20	8	e101-4	RAYYAN-EXCLUSION-REASONS: not considering skin scar treatment
A new treatment for reliable functional and esthetic outcome after local facial flap reconstruction: a transparent polycarbonate facial mask with silicone sheeting	Kant, S.B. and Ferdinandus, P.I. and den Kerckhove, E.V. and Colla, C. and der Hulst, R.R.W.J.V. and Piatkowski de Grzymala, A.A. and Tuinder, S.M.H.	2017	["1435-0130", "0930-343X"]	40	5	407-416	RAYYAN-EXCLUSION-REASONS: not considering skin scar treatment
A new treatment of hypertrophic and keloid scars with combined triamcinolone and verapamil: A retrospective study	Kant, S.B. and van den Kerckhove, E. and Colla, C. and Tuinder, S. and van der Hulst, R.R.W.J. and Piatkowski de Grzymala, A.A.	2018	["1435-0130", "0930-343X"]	41	1	69-80	RAYYAN-EXCLUSION-REASONS: Not considering physical therapy interventions
A non-invasive magnetic resonance imaging-based model predicts portal venous pressure	Zhang, Q.W. and Wang, Y. and Wang, J. and Zhao, H.B. and Yu, H. and Liu, S.Y. and Zeng, X. and Chen, Q. and Hu, Z.Q. and Guo, W.Y. and Fu, Z.R. and Ding, G.S. and Shi, X.Y. and Xie, W.F.	2016	["1751-2980", "1751-2972"]	17	3	175-185	RAYYAN-EXCLUSION-REASONS: not considering skin scar treatment
A nonsplinting approach to the care of the thermally injured patient.	Schnebly WA and Ward RS and Warden GD and Saffle JR	1989	0273-8481 (Print)	10	3	263-6	RAYYAN-EXCLUSION-REASONS: not considering skin scar treatment
A non-tooth-borne mouth-opening device for postoperative rehabilitation after surgical release of trismus.	Heller F and Wei FC and Chang YM and Tsai CY and Liao HT and Lin CL and Kuo YC	2005	1529-4242 (Electronic)	116	7	1856-9	RAYYAN-EXCLUSION-REASONS: not considering skin scar treatment
A note from the editor-in-chief	Devoe, L.D.	2013	0024-7758	58	5	185-186	RAYYAN-EXCLUSION-REASONS: not considering skin scar treatment
A NOTES modification of the transanal pull-through	Velhote, M.C.P. and Velhote, C.E.P.	2009	["1092-6429", "1557-9034"]	19	2	255-257	RAYYAN-EXCLUSION-REASONS: not considering skin scar treatment
A Novel Adhesion Index for Verifying the Extent of Adhesion for the Extensor Digitorum Communis in Patients with Metacarpal Fractures.	Lai TY and Chen HI and Shih CC and Kuo LC and Hsu HY and Huang CC	2016	2045-2322 (Electronic)	6		31102	RAYYAN-EXCLUSION-REASONS: not considering skin scar treatment
A Novel Adjunct for Treatment of Orofacial Contractures After a Facial Burn Injury.	Arguello, Lori Ann and Pine, Harold S. and Beckett, Carli Rose and Kerr, Kathleen Mary	2023	2381-473X	8	5	1086-1096	RAYYAN-EXCLUSION-REASONS: not considering skin scar treatment
A novel approach for an ultrasound-guided platelet rich plasma injection for an active-duty soldier's extensor tendon injury in the proximal interphalangeal joint: A case report	Woo, C.H. and Olanrewaju, C.M.	2021	1934-1482	13		S72	RAYYAN-EXCLUSION-REASONS: not considering skin scar treatment
A novel approach for management of ear keloids: Results of excision combined with 5-fluorouracil injection	Khare, N. and Patil, S.B.	2012	["1748-6815", "1878-0539"]	65	11	e315-e317	RAYYAN-EXCLUSION-REASONS: Not considering physical therapy interventions
A novel approach to acute infection of the glenohumeral joint following rotator cuff repair -- a case series.	Dobke MK and Nguyen D and Trott SA	2005	1044-7946	17	6	137-140	RAYYAN-EXCLUSION-REASONS: not considering skin scar treatment
A novel arthroscopy training program based on a 3D printed simulator.	Ferr√†s-Tarrag√≥, J. and Jover-Jorge, N. and Miranda-G√≥mez, I.	2022	2589-9082	32		43-51	RAYYAN-EXCLUSION-REASONS: not considering skin scar treatment
A novel bleb revision technique: lining with tenon's patch graft for treatment of large, ischemic, leaking blebs with severe conjunctival scarring after trabeculectomy.	Akagi T and Togano T and Iikawa R and Igarashi R and Arimatsu M and Miyajima M and Sakaue Y and Fukuchi T	2024	1613-2246 (Electronic)	68	1	32-36	RAYYAN-EXCLUSION-REASONS: not considering skin scar treatment
A novel case of polyfibromatosis and interstitial granulomatous dermatitis with arthritis	Chen, D.L. and Chong, A.H. and Green, J. and Orchard, D. and Williams, R. and Clemens, L.	2006	0190-9622	55	2	S32-S37	RAYYAN-EXCLUSION-REASONS: Not meeting eligibility criteria (Skin disorder)
A novel CYP17A1 mutation in a compound heterozygote and response to mineralocorticoid receptor antagonist therapy	Buschur, E.O. and Liu, J. and Naffin-Olivos, J.L. and Auchus, R.J.	2013	0163-769X	34	3		RAYYAN-EXCLUSION-REASONS: not considering skin scar treatment
A novel dominant and a de novo mutation in the GJB2 gene (connexin-26) cause keratitis-ichthyosis-deafness syndrome: implication for cochlear implantation.	Arndt S and Aschendorff A and Schild C and Beck R and Maier W and Laszig R and Birkenh√§ger R	2010	1537-4505 (Electronic)	31	2	210-5	RAYYAN-EXCLUSION-REASONS: not considering skin scar treatment
A novel extraoral registration method for a dynamic navigation system guiding zygomatic implant placement in patients with maxillectomy defects	Zhou, W. and Fan, S. and Wang, F. and Huang, W. and Jamjoom, F.Z. and Wu, Y.	2021	["1399-0020", "0901-5027"]	50	1	116-120	RAYYAN-EXCLUSION-REASONS: not considering skin scar treatment
A novel laparoscopic adrenalectomy via transumbilical approach: Focus on technique	Zou, X. and Zhang, G. and Xu, H. and Yuan, Y. and Xiao, R. and Wu, G.	2016	1569-9056	15	3	e487	RAYYAN-EXCLUSION-REASONS: not considering skin scar treatment
A novel local adipofascial flap for the management of recalcitrant ulnar tunnel syndrome	Pagnotta, A. and Formica, V.M. and Marcovici, L.L. and Molayem, I. and Taglieri, E.	2021	["2468-1210", "2468-1229"]	40	4	377-381	RAYYAN-EXCLUSION-REASONS: not considering skin scar treatment
A novel method of using mini external fixator for maintaining web space after the release of contracture and syndactyly.	Kamath JB and Vardhan H and Naik DM and Bansal A and Rai M and Kumar A	2013	1531-6572 (Electronic)	17	1	37-40	RAYYAN-EXCLUSION-REASONS: Not meeting eligibility criteria (prior scar surgery)
A novel method to aid in the visualisation and treatment of uterine fibroids with MRgFUS in patients with abdominal scars	Zaher, S. and Gedroyc, W. and Lyons, D. and Regan, L.	2010	0720-048X	76	2	269-273	RAYYAN-EXCLUSION-REASONS: not considering skin scar treatment
A Novel Model for Cutaneous Wound Healing and Scarring in the Rat.	Zhou S and Wang W and Zhou S and Zhang G and He J and Li Q	2019	1529-4242 (Electronic)	143	2	468-477	RAYYAN-EXCLUSION-REASONS: Not meeting eligibility criteria (Animal study)
A novel robotic system for single-port laparoscopy	Petroni, G. and Piccigallo, M. and Scarfogliero, U. and Caccavaro, S. and Tortora, G. and Stefanini, C. and Menciassi, A. and Dario, P.	2012	0930-2794	26		S43	RAYYAN-EXCLUSION-REASONS: not considering skin scar treatment
A Novel Silicone Fixation Dressing: A Possibly Ideal Method for Drainage Tube Fixation	David Papa Akuetteh, P. and Bridgette Akuetteh, Y. and Shen, X. and Zhang, Q. and Zeng, Q.	2020	["1553-3514", "1553-3506"]	27	6	644-646	RAYYAN-EXCLUSION-REASONS: not considering skin scar treatment
A novel skin-stretching device for closing large skin-soft tissue defects after soft tissue sarcoma resection.	Wu Q and Shao Z and Li Y and Rai S and Cui M and Yang Y and Wang B	2020	1477-7819 (Electronic)	18	1	247	RAYYAN-EXCLUSION-REASONS: not considering skin scar treatment
A novel strategy for the immediate salvage of infected breast implants	Kothari, A. and Smeeton, B. and Iwuchukwu, O. and in‚Äòt Hout, B. and Kovacs, T. and Hamed, H.	2019	["1532-2157", "0748-7983"]	45	2	e15	RAYYAN-EXCLUSION-REASONS: not considering skin scar treatment
A Novel Technique for Chronic Retracted Proximal Hamstring Rupture Reconstruction Using an Achilles Tendon Allograft in a "Clasp" Configuration	Saltzman, B.M. and Campbell, K.A. and Nho, S.J. and Bush-Joseph, C.A.	2015	["1557-9794", "1060-1872"]	23	3	248-253	RAYYAN-EXCLUSION-REASONS: not considering skin scar treatment
A Novel Technique for Endoscopic Release of the Transverse Scapular Ligament in the Setting of Suprascapular Neuropathy: Case Report and Technique	Skunda, R. and Wilson, J. and Panas, K. and Kelly, S.P. and White, C.	2020	["1539-591X", "1523-9896"]	21	1	2024-09-06	RAYYAN-EXCLUSION-REASONS: not considering skin scar treatment
A Novel Technique of Arthroscopic Ankle Lateral Ligament Repair Using a Knotless Suture Anchor	Kanzaki, N. and Chinzei, N. and Yamashita, T. and Kumai, T. and Kuroda, R.	2020	2325-9671	8	11		RAYYAN-EXCLUSION-REASONS: not considering skin scar treatment
A novel technique to remove bent intramedullary nail	Shen, P.-C. and Chen, J.-C. and Huang, P.-J. and Lu, C.-C. and Tien, Y.-C. and Cheng, Y.-M.	2011	["0022-5282", "1529-8809"]	70	3	755-758	RAYYAN-EXCLUSION-REASONS: not considering skin scar treatment
A Novel Treatment for Cervical and Cesarean Section Scar Pregnancies by Transvaginal Injection of Absolute Ethanol to Trophoblasts: Efficacy in 19 Cases	Osada, H. and Teramoto, S. and Kaijima, H. and Segawa, T. and Miyauchi, O. and Nagaishi, M. and Shozu, M. and Kato, K. and Gomel, V.	2019	["1553-4669", "1553-4650"]	26	1	129-134	RAYYAN-EXCLUSION-REASONS: not considering skin scar treatment
A novel, noninvasive office treatment for chronic nasal obstruction	Brehmer, D. and Olzowy, B. and Bodlaj, R. and Gerhards, F.	2019	1097-6817	161	2	P147	RAYYAN-EXCLUSION-REASONS: not considering skin scar treatment
A nurse versus a chatbot ‚Äí the effect of an empowerment program on chemotherapy-related side effects and the self-care behaviors of women living with breast Cancer: a randomized controlled trial.	Tawfik, Elham and Ghallab, Eman and Moustafa, Amel	2023	1472-6955	22	1	2015-01-01	RAYYAN-EXCLUSION-REASONS: Not meeting eligibility criteria (Cancer)
A paired comparison analysis of third-party rater thyroidectomy scar preference	Rajakumar, C. and Doyle, P.C. and Brandt, M.G. and Moore, C.C. and Nichols, A. and Franklin, J.H. and Yoo, J. and Fung, K.	2017	["1748-5460", "0022-2151"]	131	1	13-18	RAYYAN-EXCLUSION-REASONS: not considering skin scar treatment
A patellar-tendon-bearing orthosis used in pediatric burn rehabilitation.	Ross BW and Krilov MA	1992	0003-9993 (Print)	73	10	950-2	RAYYAN-EXCLUSION-REASONS: not considering skin scar treatment
A Phenomenological Study into the Role of Spirituality and Religiousness in the Mental Health of People with Cancer in Zimbabwe.	Mandizadza, Enock J. R. and Chidarikire, Sherphard	2016	1934-9637	18	2	145-161	RAYYAN-EXCLUSION-REASONS: Not meeting eligibility criteria (Cancer)
A Phenomenological Study of Immigrant Parents of Adolescents with Delinquent Behavior in Israel.	Yakhnich, Liat and Walsh, Sophie D.	2020	0014-7370	59	4	1856-1873	RAYYAN-EXCLUSION-REASONS: not considering skin scar treatment
A Pilot on Virtual Reality in Management of Adhesion-related Chronic Abdominal Pain	Toneman, M. and Van Goor, H. and Ten Broek, R.	2023	1432-2218	37		S108	RAYYAN-EXCLUSION-REASONS: not considering skin scar treatment
A pilot study of a Community Health Agent-led type 2 diabetes self-management program using Motivational Interviewing-based approaches in a public primary care center in S√£o Paulo, Brazil.	do Valle Nascimento, Thais Moura Ribeiro and Resnicow, Ken and Nery, Marcia and Brentani, Alexandra and Kaselitz, Elizabeth and Agrawal, Pooja and Mand, Simanjit and Heisler, Michele	2017	1472-6963	17		2024-10-01	RAYYAN-EXCLUSION-REASONS: not considering skin scar treatment
A Pilot Study of a Novel Fixation Technique for Fixation of Comminuted Patellar Fractures: Arthroscopic-Controlled Reduction and Circular External Fixation	Neyisci, C. and Erdem, Y. and Kilic, E. and Arsenishvili, A. and K√ºrkl√º, M.	2020	["1938-2480", "1538-8506"]	33	9	931-937	RAYYAN-EXCLUSION-REASONS: not considering skin scar treatment
A pilot study of implementation of endoscopic sleeve gastroplasty (ESG) in Norway	T√∏nnesen, C.J. and Hjelmes√¶th, J. and Aabakken, L. and Lund, R.S. and Johnson, L.K. and Hertel, J.K. and Kalager, M. and L√∏berg, M. and Bretthauer, M.	2023	["1502-7708", "0036-5521"]	58	10	1180-1184	RAYYAN-EXCLUSION-REASONS: not considering skin scar treatment
A Pilot Study of Preoperative Pain Management Education Delivered Via eBook For Patients with Opioid Use Disorder.	Shaw, Jill and Lanzillotta-Rangeley, Jennifer and Stem, Jack	2023	0094-6354	91	2	27-32	RAYYAN-EXCLUSION-REASONS: not considering skin scar treatment
A pilot study to prevent juxta-anastomotic AVF stenosis with placement of a Viabahn endograft at the time of fistula creation: The juxtabahn procedure	Aalami, O.	2014	0741-5214	59	6	59S	RAYYAN-EXCLUSION-REASONS: not considering skin scar treatment
A pilot study verifying the effectiveness of high-frequency repetitive transcranial magnetic stimulation in combination with intensive speech-language-hearing therapy in patients with chronic aphasia.	Ohara, Kensuke and Kuriyama, Chiaki and Hada, Takuya and Suzuki, Shin and Nakayama, Yasuhide and Abo, Masahiro	2021	1053-8135	49	3	459-467	RAYYAN-EXCLUSION-REASONS: not considering skin scar treatment
A PLATFORM TO ASSESS PREVENTION AND REVERSAL OF T CELL EXHAUSTION CAUSED BY PERSISTENT T CELL STIMULATION	Klaver, E. and Goral, P. and Herheliuk, T. and Kelsey, L. and Carkill, M. and Nunan, R. and Brackenbury, L.	2023	2051-1426	11		A1129	RAYYAN-EXCLUSION-REASONS: not considering skin scar treatment
A possible new cause of spa bath folliculitis: Aeromonas hydrophila.	Mulholland A and Yong-Gee S	2008	0004-8380 (Print)	49	1	39-41	RAYYAN-EXCLUSION-REASONS: not considering skin scar treatment
A pregnancy complicated by mature abdominal burn scarring and its surgical solution: A case report	Webb, J.C. and Baack, B.R. and Osler, T.M. and Davis, V.H. and Izquierdo, L.A. and Binur, N.	1995	0273-8481	16	3	276-279	RAYYAN-EXCLUSION-REASONS: not considering skin scar treatment
A preliminary analysis of physical therapist agreement regarding the perceived impairments in cases of runners with knee pain.	Losciale, Justin and Wayman, Katherine and Mansfield, Cody J. and Rethman, Katherine K. and Briggs, Matthew S.	2022	0959-3985	38	13	2938-2948	RAYYAN-EXCLUSION-REASONS: not considering skin scar treatment
A prevascularized nerve conduit based on a stem cell sheet effectively promotes the repair of transected spinal cord injury.	Fan Z and Liao X and Tian Y and Xuzhuzi X and Nie Y	2020	1878-7568 (Electronic)	101		304-313	RAYYAN-EXCLUSION-REASONS: not considering skin scar treatment
A preview of daily clinical practice patterns linked with the evidence	Marik, T. and Sommer, M. and Lemoine, M. and Therapy, H.	2012	0894-1130	24	4	387-388	RAYYAN-EXCLUSION-REASONS: not considering skin scar treatment
A profile of perianesthesia nursing patient outcome research, 1994-1999.	Fetzer SJ and Hand MC	2001	1089-9472	16	5	315-324	RAYYAN-EXCLUSION-REASONS: not considering skin scar treatment
A Prospective Analysis on Functional Outcomes Following Extended Latissimus Dorsi Flap Breast Reconstruction	Eyjolfsdottir, H. and Haraldsdottir, B. and Ragnarsdottir, M. and Asgeirsson, K.S.	2017	1799-7267	106	2	152-157	RAYYAN-EXCLUSION-REASONS: not considering skin scar treatment
A prospective multicenter clinical trial to evaluate the safety and effectiveness of the implantable miniature telescope.	Lane SS and Kuppermann BD and Fine IH and Hamill MB and Gordon JF and Chuck RS and Hoffman RS and Packer M and Koch DD	2004	0002-9394 (Print)	137	6	993-1001	RAYYAN-EXCLUSION-REASONS: not considering skin scar treatment
A prospective randomised single-blinded clinical trial comparing the efficacy and tolerability of the nasal douching products Sterimar‚Ñ¢ and Sinus Rinse‚Ñ¢ following functional endoscopic sinus surgery.	Salib RJ and Talpallikar S and Uppal S and Nair SB	2013	1749-4486 (Electronic)	38	4	297-305	RAYYAN-EXCLUSION-REASONS: not considering skin scar treatment
A prospective randomised study of minimally invasive midvastus total knee arthroplasty compared with standard total knee arthroplasty.	Guy SP and Farndon MA and Conroy JL and Bennett C and Grainger AJ and London NJ	2012	1873-5800 (Electronic)	19	6	866-71	RAYYAN-EXCLUSION-REASONS: not considering skin scar treatment
A prospective randomized clinical trial to investigate the effect of silicone gel sheeting (Cica-Care) on post-traumatic hypertrophic scar among the Chinese population.	Li-Tsang CW and Lau JC and Choi J and Chan CC and Jianan L	2006	0305-4179 (Print)	32	6	678-83	RAYYAN-EXCLUSION-REASONS: Already included in a evidence synthesis
A Prospective Randomized Controlled Trial Investigating Quadriceps Versus Hamstring Tendon Autograft in Anterior Cruciate Ligament Reconstruction.	Ebert JR and Calvert ND and Radic R	2024	1552-3365 (Electronic)	52	3	660-669	RAYYAN-EXCLUSION-REASONS: not considering skin scar treatment
A prospective randomized controlled trial of plantar versus dorsal incisions for operative treatment of primary morton's neuroma	√Ökermark, C. and Crone, H. and Skoog, A. and Weidenhielm, L.	2013	["1071-1007", "1944-7876"]	34	9	1198-1204	RAYYAN-EXCLUSION-REASONS: not considering skin scar treatment
A Prospective randomized evaluation of scar assessment measures	Brandt, M.G. and Moore, C.C. and Micomonaco, D. and Fung, K. and Franklin, J.H. and Yoo, J. and Doyle, P.C.	2009	0023-852X	119	5	841-845	RAYYAN-EXCLUSION-REASONS: not considering skin scar treatment
A prospective randomized pilot study evaluating the scar outcome after gluteal dermis fat graft with and without kinesiotaping	Klingenstein, A. and Garip-Kuebler, A. and Muth, D.R. and Hintschich, C.	2022	["1573-2630", "0165-5701"]	42	8	2563-2571	RAYYAN-EXCLUSION-REASONS: not considering skin scar treatment
A prospective study of burn scar maturation in pediatrics: Does age matter?	Schwanholt, C.A. and Ridgway, C.L. and Greenhalgh, D.G. and Staley, M.J. and Gaboury, T.J. and Morress, C.S. and Walling, S.J. and Warden, G.D.	1994	0273-8481	15	5	416-420	RAYYAN-EXCLUSION-REASONS: not considering skin scar treatment
A prospective study of factors influencing morbidity after iliac crest harvesting for oral onlay grafting.	Fretwurst T and Wanner L and Nahles S and Raguse JD and Stricker A and Metzger MC and Nelson K	2015	1878-4119 (Electronic)	43	5	705-9	RAYYAN-EXCLUSION-REASONS: not considering skin scar treatment
A prospective study of the impact of melody valve implant on the frequency of arrhythmias during exercise testing	Priromprintr, B. and Silka, M. and Rhodes, J. and Batra, A.	2015	0735-1097	65	10	A534	RAYYAN-EXCLUSION-REASONS: not considering skin scar treatment
A PROSPECTIVE STUDY of the LONG-TERM EFFICACY of 1064nm Nd:YAG LASER TREATMENT of BASAL CELL CARCINOMA	Ortiz, A.E. and Avram, M.M. and Ahluwalia, J.	2022	1096-9101	54		S49	RAYYAN-EXCLUSION-REASONS: Not meeting eligibility criteria (Cancer)
A prospective study of trephined bone grafts of the tibial shaft and iliac crest.	Ilankovan V and Stronczek M and Telfer M and Peterson LJ and Stassen LF and Ward-Booth P	1998	0266-4356 (Print)	36	6	434-9	RAYYAN-EXCLUSION-REASONS: Not considering physical therapy interventions
A prospective study on autologous bone marrow mononuclear cell transplantation in ischemic heart failure	Jie, Q. and Wang, X. and Bai, M. and Huang, S. and Qin, J.	2014	0735-1097	64	16	C182	RAYYAN-EXCLUSION-REASONS: not considering skin scar treatment
A prospective study on functional outcome of internal fixation of tibial pilon fractures with locking plate using minimally invasive plate osteosynthesis technique	Ballal, A. and Rai, H.R. and Shetty, S.M. and Mathias, L.J. and Shetty, V. and Shetty, A.	2016	["0973-709X", "2249-782X"]	10	1	RC01-RC04	RAYYAN-EXCLUSION-REASONS: not considering skin scar treatment
A Prospective Study on Return of Protective Tactile Sensations in Split-Thickness Skin Grafts.	Mehra, Rohit and Langer, Vijay and Manral, Sushma	2020	0972-2068	82	3	350-354	RAYYAN-EXCLUSION-REASONS: not considering skin scar treatment
A prospective, controlled, multicenter, pilot study to evaluate the efficacy of micro-excisional skin remodeling with micro-coring device in the treatment of acne scars and striae	Waibel, J.S. and Geronemus, R.G.	2019	1096-9101	51		S11	RAYYAN-EXCLUSION-REASONS: Not meeting eligibility criteria (acne scarring)
A prospective, multi-center, clinical trial of 10 kHz SCS for treatment of chronic pelvic pain	Rotte, A. and Tate, J. and Stauss, T. and Li, S. and Subbaroyan, J.	2020	1525-1403	23	3	e56-e57	RAYYAN-EXCLUSION-REASONS: not considering skin scar treatment
A prospective, multi-site, clinical trial of HF-SCS at 10khz system in chronic pelvic pain treatment	Tate, J. and Stauss, T. and Li, S. and Subbaroyan, J.	2019	1525-1403	22	3	E161	RAYYAN-EXCLUSION-REASONS: not considering skin scar treatment
A prospective, multi-site, clinical trial of the high-frequency spinal cord stimulation at 10 kHz (HF-SCS) system in the treatment of chronic pelvic pain	Tate, J. and Stauss, T. and Li, S. and Subbaroyan, J.	2019	1525-1403	22	7	e555-e556	RAYYAN-EXCLUSION-REASONS: not considering skin scar treatment
A Prospective, Randomized Trial of Management for Asymptomatic Lower Pole Calculi	Yuruk, E. and Binbay, M. and Sari, E. and Akman, T. and Altinyay, E. and Baykal, M. and Muslumanoglu, A.Y. and Tefekli, A.	2010	0022-5347	183	4	1424-1428	RAYYAN-EXCLUSION-REASONS: not considering skin scar treatment
A Prospective, Randomized, Controlled Comparison of Adhesive Wound Closure Devices in an Orthopaedic Patient.	Burke JF and MacLean IS and Smith JM and Hart JM and Miller MD	2022	2474-7661 (Electronic)	6	9		RAYYAN-EXCLUSION-REASONS: not considering skin scar treatment
A prospective, randomized, controlled trial of 2-octylcyanoacrylate versus suture repair for nail bed injuries	Strauss, EJ and Weil, WM and Jordan, C and Paksima, N	2008		33	2	250‚Äê253	RAYYAN-EXCLUSION-REASONS: not considering skin scar treatment
A protocol for the development of reporting criteria for surgical case reports: The SCARE statement.	Agha, Riaz A. and Fowler, Alexander J. and Saetta, Alexandra and Barai, Ishani and Rajmohan, Shivanchan and Orgill, Dennis P.	2016	1743-9191	27		187-189	RAYYAN-EXCLUSION-REASONS: not considering skin scar treatment
A protocol for tissue expansion in upper extremity reconstruction.	Carneiro R and Dichiara J	1991	0363-5023 (Print)	16	1	147-51	RAYYAN-EXCLUSION-REASONS: Not considering physical therapy interventions
A prototype for an economical vertical microstomia orthosis.	Davis S and Thompson JG and Clark J and Kowal-Vern A and Latenser BA	2006	1559-047X (Print)	27	3	352-6	RAYYAN-EXCLUSION-REASONS: Not considering physical therapy interventions
A Pseudoaneurysm of Aberrant Right Subclavian Artery Caused by Esophageal Stent Placement because of Esophageal Stricture after Endoscopic Submucosal Dissection	Zheng, S. and Wang, X. and Chen, S. and Wei, J. and Wei, Z. and Miao, L. and Zhang, X.	2019	["1534-4908", "1530-4515"]	29	5	E69-E71	RAYYAN-EXCLUSION-REASONS: not considering skin scar treatment
A pulmonary rehabilitation program reduces hospitalizations in chronic obstructive pulmonary disease patients: A cost-effectiveness study.	Toubes-Navarro, Maria and Gude-Sampedro, Francisco and √Ålvarez-Doba√±o, Jos√© and Reyes-Santias, Francisco and R√°bade-Castedo, Carlos and Rodr√≠guez-Garc√≠a, Carlota and Lado-Baleato, √ìscar and Lago-Fidalgo, Raquel and S√°nchez-Mart√≠nez, Noelia and Ricoy-Gabald√≥n, Jorge and Casal-Mouri√±o, Ana and Abelleira-Paris, Romina and Riveiro-Blanco, Vanessa and Zamarr√≥n-Sanz, Carlos and Rodr√≠guez-N…	2023	1817-1737	18	4	190-198	RAYYAN-EXCLUSION-REASONS: not considering skin scar treatment
A qualitative evaluation of an assisted self-help group for drug-addicted clients in a structured outpatient treatment setting.	F√©lix-Ortiz M and Salazar MR and Gonz√°lez JR and Sorensen JL and Plock D	2000	0010-3853	36	4	339-350	RAYYAN-EXCLUSION-REASONS: not considering skin scar treatment
A qualitative exploration of discharge destination as an outcome or a driver of acute stroke care.	Luker, Julie A and Bernhardt, Julie and Grimmer, Karen A and Edwards, Ian	2014	1472-6963	14	1	193-193	RAYYAN-EXCLUSION-REASONS: not considering skin scar treatment
A qualitative exploration of the experience and attitudes of exercise professionals using telehealth for people with mental illness.	McKeon, Grace and Fitzgerald, Caroline and Furzer, Bonnie and Rosenbaum, Simon and Stanton, Robert and Lederman, Oscar and Harvey, Samuel B. and Wright, Kemi	2023	1755-6228	18	1	14-29	RAYYAN-EXCLUSION-REASONS: not considering skin scar treatment
A Qualitative Study Exploring Rehabilitant and Informal Caregiver Perspectives of a Challenging Rehabilitation Environment for Geriatric Rehabilitation.	Tijsen, Lian M J and Derksen, Els W C and Achterberg, Wilco P and Buijck, Bianca I	2023	2374-3735			2013-01-01	RAYYAN-EXCLUSION-REASONS: not considering skin scar treatment
A Qualitative Study of Barriers to the Implementation of a Rheumatoid Arthritis Guideline Among Generalist and Specialist Physical Therapists.	van Bodegom-Vos, Leti and Verhoef, John and Dickmann, Margot and Kleijn, Marjon and van Vliet, Ingrid and Hurkmans, Emalie and van der Wees, Philip and Vliet Vlieland, Thea	2012	0031-9023	92	10	1292-1305	RAYYAN-EXCLUSION-REASONS: not considering skin scar treatment
A qualitative study of patients' views on the effects of breast-reduction surgery: a 2-year follow-up survey.	Shakespeare V and Postle K	1999	0007-1226 (Print)	52	3	198-204	RAYYAN-EXCLUSION-REASONS: not considering skin scar treatment
A qualitative study of the dementia-care experiences and educational needs of physiotherapists in the Republic of Ireland.	Foley, Tony and Sheehan, Cormac and Jennings, Aisling A. and O'Sullivan, Trish	2020	0031-9406	107		267-274	RAYYAN-EXCLUSION-REASONS: not considering skin scar treatment
A quality improvement pilot assessment of the safety and associated outcomes of a viable cryopreserved umbilical tissue allograft as an adjunct surgical wrap in peroneus brevis tendon repair.	Sundblad, Kyle W. and Tassis, Elisabet K. and Plavec., Davor	2018	0025-7974	97	51	e13662-e13662	RAYYAN-EXCLUSION-REASONS: not considering skin scar treatment
A Quantitative Measurement of Physical Therapists' Empathy and Exploration of the Relationship With Practice Setting and Work Engagement.	Starr, Julie Ann and Holmes, Mary Beth and Riley, Erin and McDonnell, Brian and Driscoll, Laura and Camarinos, James and Grabowska, Weronika and Harbaugh, Allen G.	2020	0163-2787	43	4	255-263	RAYYAN-EXCLUSION-REASONS: not considering skin scar treatment
A quantitative, cross-sectional study of depression and self-esteem in teenage and young adult burn victims in rehabilitation.	Teixeira Nicolosi J and Fernandes de Carvalho V and Llonch Sabat√©s A	2013	1943-2720 (Electronic)	59	9	2024-09-22	RAYYAN-EXCLUSION-REASONS: not considering skin scar treatment
A randomised comparative trial on the effects of shockwave-therapy in burn scars	Anthonissen, M. and Moortgat, P. and Meirte, J. and Lafaire, C. and De Cuyper, L. and Van Daele, U. and Vanhullebusch, T. and Maertens, K.	2018	1524-475X	26	2	A17-A18	RAYYAN-EXCLUSION-REASONS: Not possible retrieving Full Text
A randomised controlled trial comparing venous stenting with conservative treatment in patients with deep venous obstruction: research protocol.	van Vuuren TM and van Laanen JHH and de Geus M and Nelemans PJ and de Graaf R and Wittens CHA	2017	2044-6055 (Electronic)	7	9	e017233	RAYYAN-EXCLUSION-REASONS: not considering skin scar treatment
A randomised, double blind, placebo controlled study to Assess The Effect of Antibiotic Therapy on Chronic Rejection in Human Lung Transplantation - Azithromycin Study	EUCTR2006-000485-36-GB,	2006					RAYYAN-EXCLUSION-REASONS: not considering skin scar treatment
A randomized clinical trial of exercise during pregnancy¬†to¬†prevent gestational diabetes mellitus and¬†improve pregnancy outcome in overweight and¬†obese¬†pregnant women	Wang, C. and Wei, Y. and Zhang, X. and Zhang, Y. and Xu, Q. and Sun, Y. and Su, S. and Zhang, L. and Liu, C. and Feng, Y. and Shou, C. and Guelfi, K.J. and Newnham, J.P. and Yang, H.	2017	["1097-6868", "0002-9378"]	216	4	340-351	RAYYAN-EXCLUSION-REASONS: not considering skin scar treatment
A RANDOMIZED CONTROLLED CLINICAL TRIAL OF PRE- AND POSTOPERATIVE SUPPLEMENTATION WITH ZINC, VITAMIN C, ARGININE AND MULTIVITAMIN IN PATIENTS OPERATED FOR HEAD AND NECK CANCER	Odgaard, K.M. and Andersen, N.B. and Munk, C. and Wessel, I. and Andersen, J.R.	2019	["1532-1983", "0261-5614"]	38		S174	RAYYAN-EXCLUSION-REASONS: Not meeting eligibility criteria (Cancer)
A randomized controlled pilot study on ablative fractional CO2 laser for consecutive patients presenting with various scar types	van Drooge AM; Vrijman C; van der Veen W; Wolkerstorfer A	2015					RAYYAN-EXCLUSION-REASONS: Not meeting eligibility criteria (Skin disorder)
A randomized controlled trial using a skin stretching device in burn scar reconstruction	Verhaegen, P and Jongen, S and Van Trier, T and Bloemen, M and Van Der Wal, M and Nieuwenhuis, M and Middelkoop, E and Van Zuijlen, P	2010		18	6	A97	RAYYAN-EXCLUSION-REASONS: Not considering physical therapy interventions
A randomized multicenter trial comparing the GlucoWatch Biographer with standard glucose monitoring in children with type 1 diabetes	Chase, HP and Beck, R and Tamborlane, W and Buckingham, B and Mauras, N and Tsalikian, E and Wysocki, T and Weinzimer, S and Kollman, C and Ruedy, K and et al.	2005		28	5	1101‚Äê1106	RAYYAN-EXCLUSION-REASONS: not considering skin scar treatment
A randomized placebo-controlled trial on the effects of shockwave-therapy in scars older than six months	Moortgat, P. and Anthonissen, M. and Meirte, J. and Lafaire, C. and De Cuyper, L. and Van Daele, U. and Vanhullebusch, T. and Maertens, K.	2020	1524-475X	28	2	A21	RAYYAN-EXCLUSION-REASONS: Not possible retrieving Full Text
A randomized single-blind evaluation of a discharge teaching book for pediatric patients with burns	Jenkins HM; Blank V; Miller K; Turner J; Stanwick RS	1996					RAYYAN-EXCLUSION-REASONS: not considering skin scar treatment
A randomized study comparing three groups of vein harvesting methods for coronary artery bypass grafting: endoscopic harvest versus standard bridging and open techniques.	Krishnamoorthy B and Critchley WR and Glover AT and Nair J and Jones MT and Waterworth PD and Fildes JE and Yonan N	2012	1569-9285 (Electronic)	15	2	224-8	RAYYAN-EXCLUSION-REASONS: not considering skin scar treatment
A randomized trial between different suture materials (polydioxanone vs. poliglecaprone 25) and different suturing techniques (running subcuticular suture alone vs. with running horizontal mattress) in prevention of hypertrophic scar development in median sternotomy wound.	Homvises B	2014	0125-2208 (Print)	97		S88-94	RAYYAN-EXCLUSION-REASONS: Not considering physical therapy interventions
A Randomized Trial of Physical Activity in Children and Adolescents with Cancer.	Saultier, Paul and Vallet, Clothilde and Sotteau, Fr√©d√©ric and Hamidou, Zeinab and Gentet, Jean-Claude and Barlogis, Vincent and Curtillet, Catherine and Verschuur, Arnauld and Revon-Riviere, Gabriel and Galambrun, Claire and Chambost, Herv√© and Auquier, Pascal and Michel, G√©rard and Andr√©, Nicolas	2021	2072-6694	13	1	121-121	RAYYAN-EXCLUSION-REASONS: Not meeting eligibility criteria (Cancer)
A randomized, controlled trial of immersive virtual reality analgesia, during physical therapy for pediatric burns	Schmitt YS; Hoffman HG; Blough DK; Patterson DR; Jensen MP; Soltani M; Carrougher GJ; Nakamura D; Sharar SR	2011					RAYYAN-EXCLUSION-REASONS: not considering skin scar treatment
A randomized, controlled, prospective study evaluating the effect of patellar eversion on functional outcomes in primary total knee arthroplasty	Jenkins, D. and Rodriguez, J. and Ranawat, A. and Alexiades, M. and Deshmukh, A. and Fukunaga, T. and Greiz, M. and Rathod, P. and McHugh, M.	2014	["1535-1386", "0021-9355"]	96	10	851-858	RAYYAN-EXCLUSION-REASONS: not considering skin scar treatment
A Randomized, Single-Blind Trial of Clobetasol Propionate 0.05% Cream Under Silicone Dressing Occlusion Versus Intra-Lesional Triamcinolone for Treatment of Keloid	Nor, NM and Ismail, R and Jamil, A and Shah, SA and Imran, FH	2017		37	3	295‚Äê301	RAYYAN-EXCLUSION-REASONS: Not meeting eligibility criteria (Steroids)
A rare but serious complication of colonoscopy	Zafar, S. and Haider, T. and Hertan, H.I.	2020	1572-0241	115		S1785	RAYYAN-EXCLUSION-REASONS: not considering skin scar treatment
A rare case of a digital papillary carcinoma of the hand with secondary conservative management	Khan, R. and Irri, R. and Katsarma, E.	2020	2042-8812	2020	1		RAYYAN-EXCLUSION-REASONS: Not meeting eligibility criteria (Cancer)
A rare case of accelerated atherosclerosis with fatal ending a five mounth after cardiac bypass surgery	Slavica Stevovic, S. and Burazor, I. and Ljubic, M.	2017	2047-4881	24	1	S126	RAYYAN-EXCLUSION-REASONS: not considering skin scar treatment
A rare case of aplasia cutis congenita.	Chen Z and Ning J	2023	0219-3108 (Electronic)	46	11	4848-4849	RAYYAN-EXCLUSION-REASONS: not considering skin scar treatment
A rare case of BCG POTT disease	Oleary, K. and Ciccarelli, L. and Dalal, R. and Ochieng, P.	2017	1931-3543	152	4	A142	RAYYAN-EXCLUSION-REASONS: not considering skin scar treatment
A Rare Case of Bilateral Spaghetti Injuries in Children due to Assault by Mother and Analysis of Functional Outcome at Three Years	Lad, P.B. and Venkateshwaran, N. and Thatte, M.R. and Tanpure, S.	2023	["0974-6897", "0974-3227"]	15	3	230-235	RAYYAN-EXCLUSION-REASONS: not considering skin scar treatment
A Rare Case of Cochlear Implant Electrode Array Misplacement Into the Posterior Semicircular Canal	Zhao, C.H. and Quimby, A.E. and Bigelow, D.C.	2023	["1531-4995", "0023-852X"]	133	1	175-177	RAYYAN-EXCLUSION-REASONS: not considering skin scar treatment
A rare case of extensive aplasia cutis congenita: Our surgical approach.	Hui CLY and Ngeow AJH and Ang DSY and Ong YS	2023	1878-0539 (Electronic)	80		193-199	RAYYAN-EXCLUSION-REASONS: not considering skin scar treatment
A Rare Case of Flexor Digitorum Accessorius Longus Muscle Presenting as Tarsal Tunnel Syndrome	Ettehadi, H. and Saragas, N.P. and Ferrao, P.	2022	["2345-461X", "2345-4644"]	10	1	112-116	RAYYAN-EXCLUSION-REASONS: not considering skin scar treatment
A Rare Case of Hepatopulmonary Syndrome Due to Hepatic Sarcoidosis Without Cirrhosis	De La Fuente, J. and Buckley, L.K. and Kawut, S.M. and Pugliese, S.	2023	1535-4970	207	1		RAYYAN-EXCLUSION-REASONS: not considering skin scar treatment
A RARE CASE OF INTERSTITIAL LUNG DISEASE ASSOCIATED WITH SYSTEMIC LUPUS ERYTHEMATOSUS	Chao, C.H.E.N. and Adam, A.D.A.M. and Bachan, M. and Khan, Z.	2022	["1931-3543", "0012-3692"]	162	4	A1179	RAYYAN-EXCLUSION-REASONS: not considering skin scar treatment
A rare case of malignancy in a chronic pressure ulcer	Lisa, G. and Pradeep, T. and Ram, H.	2020	2052-2916	29		217	RAYYAN-EXCLUSION-REASONS: Not meeting eligibility criteria (Cancer)
A Rare Case of Mixed Infectious Keratitis Caused by Pseudomonas koreensis and Aspergillus fumigatus	Khoo, L.W. and Srinivasan, S.S. and Henriquez, F.L. and Bal, A.M.	2020	1663-2699	11	3	600-605	RAYYAN-EXCLUSION-REASONS: not considering skin scar treatment
A rare case of nephrocolonic fistula as a result of radio frequency ablation of renal cell carcinoma	Mathur, A. and Patel, B. and Puri, N. and Jackson, C.	2013	0002-9270	108		S410	RAYYAN-EXCLUSION-REASONS: Not meeting eligibility criteria (Cancer)
A rare case of radical mastectomy with extensive debridement due to necrotizing fasciitis leading to unanticipated functional compromise: A case report	Cruz, L.C. and Abrams, S. and Fine, J.S. and Nori, S.	2016	1934-1482	8	9	S217	RAYYAN-EXCLUSION-REASONS: not considering skin scar treatment
A rare case of single coronary artery with atherosclerotic lesions arising from the right sinus of valsalva	Blaschke, F. and Krackhardt, F. and Kherad, B. and Pieske, B. and Haverkamp, W. and Rief, M.	2016	["1947-2714", "2250-1541"]	8	2	114-116	RAYYAN-EXCLUSION-REASONS: not considering skin scar treatment
A rare case report of acquired rubber band syndrome due to an unnoticed rubber band on a baby‚Äôs ankle	Yang, G. and Huang, Y. and Ye, W. and Yu, H. and Mei, H.	2020	["2224-4344", "2224-4336"]	9	1	66-69	RAYYAN-EXCLUSION-REASONS: not considering skin scar treatment
A rare cause in the differantial diagnosis of chilaiditi syndrome: A peptic ulcer perforation	Ceren, S.T. and Yusuf, T.	2015	["1309-2014", "1309-0720"]	6	5	670-672	RAYYAN-EXCLUSION-REASONS: not considering skin scar treatment
A rare cause of carpal tunnel syndrome: Intramuscular haemangioma of the forearm about one case	El Anbari, Y. and Rafaoui, A. and Cherquaoui, D. and Abdelfattah, Y. and Lmidmani, F. and Fnini, S. and Largab, A. and El Fatimi, A.	2012	1877-0657	55		e71+e77-e78	RAYYAN-EXCLUSION-REASONS: Not meeting eligibility criteria (Cancer)
A rare cause of intestinal obstruction: Abdominal cocoon	Ba≈ü, K.K. and Besim, H.	2011	0003-1348	77	2	E24-E26	RAYYAN-EXCLUSION-REASONS: not considering skin scar treatment
A rare cause of knee flexion contractures: Intramusculer hemangioma in the quadriceps muscle	Bagcier, F.-B. and Sade, R.-S. and Kul, A.-K.	2016	1433-2965	27		S151-S152	RAYYAN-EXCLUSION-REASONS: Not meeting eligibility criteria (Cancer)
A rare cause of thigh pain: Morel-lavall√©e lesion	Terlemez, R. and Er√ßalƒ±k, T. and Yƒ±lmaz, F. and Bertan, H. and Kuran, B.	2018	1302-0234	64	1	80-82	RAYYAN-EXCLUSION-REASONS: not considering skin scar treatment
A rare chronic constrictive pericarditis with localized adherent visceral pericardium and normal parietal pericardium: a case report.	Ni Q and Yun L and Xu R and Li G and Yao Y and Li J	2016	2095-0225 (Electronic)	10	3	356-9	RAYYAN-EXCLUSION-REASONS: not considering skin scar treatment
A rare complication of small bowel perforation caused by gastric stent migration: A case report	Kaplan, U. and Kopelman, D. and Abu Hatoum, O.	2014	["1550-7289", "1878-7533"]	10	1	e5-e7	RAYYAN-EXCLUSION-REASONS: not considering skin scar treatment
A rare coronary artery anomaly presenting as acute coronary syndrome	Shekar, C. and Perucki, W. and Wankhade, C. and Krishna, N.	2016	1525-1497	31	2	S524	RAYYAN-EXCLUSION-REASONS: not considering skin scar treatment
A rare diagnosis of linear scleroderma ‚Äúen coup de sabre‚Äù in an adult with new onset status epilepticus: A case report	Cao, C. and Kearse, T.	2021	1934-1482	13		S116	RAYYAN-EXCLUSION-REASONS: Not meeting eligibility criteria (Skin disorder)
A rare glimpse with multimodality cardiac imaging into an expanding left ventricular outflow pseudoaneurysm from endocarditis	Quach, J.N. and Borthwick, K.M. and Gordon, J. and Moriarty, J. and Kwon, M. and Finn, P. and Yang, E.H.	2014	0884-8734	29		S284	RAYYAN-EXCLUSION-REASONS: not considering skin scar treatment
A RARE PHENOMENON: ACUTE SYSTOLIC HEART FAILURE SECONDARY TO MACROPHAGE ACTIVATION SYNDROME	Khan, U.N. and Ali, S.H. and Nulu, S.	2024	["1558-3597", "0735-1097"]	83	13	3715	RAYYAN-EXCLUSION-REASONS: not considering skin scar treatment
A rare presentation of aplasia cutis congenita after feto-reduction in a trichorionic-triamniotic pregnancy	Vettori, D.J. and Jairath, P.	2015	["1878-4429", "1934-5798"]	8	3	275-281	RAYYAN-EXCLUSION-REASONS: not considering skin scar treatment
A Rare Presentation of Recalcitrant Oropharyngeal Stenosis in a 54-Year-Old Male Patient Following Transoral Robotic Surgery for Obstructive Sleep Apnea	Canzi, P. and Maiorano, E. and Sovardi, F. and Nardo, M. and Occhini, A. and Benazzo, M.	2022	1941-5923	23	1		RAYYAN-EXCLUSION-REASONS: not considering skin scar treatment
A rational approach to failures of lumbar disc surgery: the orthopedist's approach.	Stauffer RN and Coventry MB	1971	0030-5898 (Print)	2	2	533-42	RAYYAN-EXCLUSION-REASONS: not considering skin scar treatment
A reliable and simple solution for recalcitrant carpal tunnel syndrome: the hypothenar fat pad flap.	Fusetti C and Garavaglia G and Mathoulin C and Petri JG and Lucchina S	2009	1934-3418 (Electronic)	38	4	181-6	RAYYAN-EXCLUSION-REASONS: not considering skin scar treatment
A Reliable Surgical Approach to Revision Total Knee Arthroplasty	Quinn, J. and Jones, P. and Randle, R.	2022	["2005-4408", "2005-291X"]	14	2	213-219	RAYYAN-EXCLUSION-REASONS: not considering skin scar treatment
A retrospective analysis of hospitalized patients with documented deep-venous thrombosis and their risk of pulmonary embolism.	Manganaro A and Ando G and Lembo D and Sardo LS and Buda D	2008	0003-3197	59	5	599-604	RAYYAN-EXCLUSION-REASONS: not considering skin scar treatment
A retrospective analysis of perioperative complications of lateral approach lumbar interbody fusion in patients with prior abdominal surgery or a history of colonic inflammatory disease	Shost, M.D. and Barksdale, E. and Huerta, M. and Seals, K. and Rabah, N. and Butt, B. and Steinmetz, M.	2024	["1878-1632", "1529-9430"]				RAYYAN-EXCLUSION-REASONS: not considering skin scar treatment
A Retrospective Case Series of Difficult Percutaneous Dorsal Column Stimulator Epidural Lead Placement for Failed Back Surgery Syndrome	Baranello, R.J. and Walker, J.T. and Sobey, C.M.	2021	2575-9841	5	6	325-331	RAYYAN-EXCLUSION-REASONS: not considering skin scar treatment
A retrospective cohort study on the risk of stroke in relation to a priori health knowledge level among people with type 2 diabetes mellitus in Taiwan.	Yun-Ju Lai and Hsiao-Yun Hu and Ya-Ling Lee and Po-Wen Ku and Yung-Feng Yen and Dachen Chu and Lai, Yun-Ju and Hu, Hsiao-Yun and Lee, Ya-Ling and Ku, Po-Wen and Yen, Yung-Feng and Chu, Dachen	2017	1471-2261	17		2024-08-01	RAYYAN-EXCLUSION-REASONS: not considering skin scar treatment
A retrospective comparison of conventional versus transverse mini-incision technique for carpal tunnel release	G√ºl≈üen, I. and Ak, H. and Evcili, G. and Balbaloglu, √ñ. and S√∂s√ºnc√º, E.	2013	["2090-5505", "2090-5513"]	1	1		RAYYAN-EXCLUSION-REASONS: not considering skin scar treatment
A Retrospective Observational Study to Compare the Outcome of Two Port versus Three Port Laparoscopic Cholecystectomies Performed at BMC Sagar	Ratnakar, A. and Saxena, S.K. and Dangi, J.S. and Gupta, L. and Vithani, H.	2024	0975-5160	14	1	171-173	RAYYAN-EXCLUSION-REASONS: not considering skin scar treatment
A retrospective study of the role of an occupational therapist in the cancer nutrition rehabilitation program.	Lemoignan J and Chasen M and Bhargava R	2010	1433-7339 (Electronic)	18	12	1589-96	RAYYAN-EXCLUSION-REASONS: not considering skin scar treatment
A Retrospective Study to Evaluate the Effect of Concentration of Hypertonic Saline on Efficacy and Safety of Epidural Adhesiolysis.	Choi EJ and Yoo YJ and Lee PB and Kim YC and Lee SC and Moon JY	2017	1526-7598 (Electronic)	124	6	2021-2029	RAYYAN-EXCLUSION-REASONS: not considering skin scar treatment
A review of a paediatric dermatology clinic in Malta	Sciberras, C. and Boffa, M.J.	2013	1813-3339	25	1	41-45	RAYYAN-EXCLUSION-REASONS: not considering skin scar treatment
A review of common practice in dupuytren surgery	Au-Yong, I.T.H. and Wildin, C.J. and Dias, J.J. and Page, R.E.	2005	["1089-3393", "1531-6572"]	9	4	178-187	RAYYAN-EXCLUSION-REASONS: not considering skin scar treatment
A review of compression glove modifications to enhance functional grip: a case series.	Dewey WS and Richard RL and Hedman TL and Chapman TT and Quick CD and Holcomb JB and Wolf SE	2007	1559-047X (Print)	28	6	888-91	RAYYAN-EXCLUSION-REASONS: not considering skin scar treatment
A review of emergency laparoscopic cholecystectomies during the COVID-19 pandemic compared to pre-pandemic. Is there a difference in patient and financial outcomes?	Byrne, H. and Couderq, D. and Woods, R. and Elbably, M. and Dumpierres, D.	2022	1365-2168	109		ix33	RAYYAN-EXCLUSION-REASONS: not considering skin scar treatment
A review of factors affecting recurrent pregnancy loss	Forghani Far, M.	2021	2476-3772	19	5	114	RAYYAN-EXCLUSION-REASONS: not considering skin scar treatment
A review of full-thickness and split-thickness graft outcomes in pediatric hand burns	Hales, E. and Simons, M. and Laack, Z. and Kimble, R.	2011	["1559-047X", "1559-0488"]	32	3	e109	RAYYAN-EXCLUSION-REASONS: Not considering physical therapy interventions
A review of high-intensity focused ultrasound as a novel and non-invasive interventional radiology technique	Yao, R. and Hu, J. and Zhao, W. and Cheng, Y. and Feng, C.	2022	2096-3602	5	3	127-132	RAYYAN-EXCLUSION-REASONS: not considering skin scar treatment
A review of nonsurgical facial rejuvenation and the role of oxymetazoline hydrochloride ophthalmic solution, 0.1% in periorbital revitalization	Goldberg, D.J. and Andriessen, A. and Gold, M. and Lolis, M.S. and Marchbein, S. and Nestor, M.S. and Ros, A.	2024	["1473-2165", "1473-2130"]	23	4	1122-1130	RAYYAN-EXCLUSION-REASONS: not considering skin scar treatment
A review of outcomes of individualised nursing interventions on adult patients.	Suhonen R and V√§lim√§ki M and Leino-Kilpi H	2008	0962-1067	17	7	843-860	RAYYAN-EXCLUSION-REASONS: not considering skin scar treatment
A review of perforator flaps for burn scar contractures of joints	Lewinson, Ryan T and Capozzi, Lauren C and Johnson, Kody and Harrop, Alan Robertson and Fraulin, Frankie OG and Nickerson, Duncan	2019	2292-5503	27	1	66-77	RAYYAN-EXCLUSION-REASONS: Not considering physical therapy interventions
A review of published reports on neuroprotection in spinal cord injury	Onose, G. and Anghelescu, A. and Muresanu, D.F. and Padure, L. and Haras, M.A. and Chendreanu, C.O. and Onose, L.V. and Mirea, A. and Ciurea, A.V. and El Masri, W.S. and Von Wild, K.R.H.	2009	["1362-4393", "1476-5624"]	47	10	716-726	RAYYAN-EXCLUSION-REASONS: not considering skin scar treatment
A review of techniques of lysis and lavage of the TMJ.	Tozoglu S and Al-Belasy FA and Dolwick MF	2011	1532-1940 (Electronic)	49	4	302-9	RAYYAN-EXCLUSION-REASONS: not considering skin scar treatment
A review of the biophysical basis for the clinical application of electric fields in soft-tissue repair.	Lee RC and Canaday DJ and Doong H	1993	0273-8481 (Print)	14	3	319-35	RAYYAN-EXCLUSION-REASONS: not considering skin scar treatment
A review of the conservative versus invasive management of ischemic heart failure with reduced ejection fraction	Matta, A. and Ohlmann, P. and Nader, V. and Levai, L. and Kang, R. and Carri√©, D. and Roncalli, J.	2024	["1535-6280", "0146-2806"]	49	2		RAYYAN-EXCLUSION-REASONS: not considering skin scar treatment
A review of the evidence underpinning the use of visual and auditory feedback for computer technology in post-stroke upper-limb rehabilitation.	Parker, Jack and Mountain, Gail and Hammerton, Jackie	2011	1748-3107	6	6	465-472	RAYYAN-EXCLUSION-REASONS: not considering skin scar treatment
A review of the pathogenic and therapeutic role of nutrition in pediatric nonalcoholic fatty liver disease.	Panera, Nadia and Barbaro, Barbara and Della Corte, Claudia and Mosca, Antonella and Nobili, Valerio and Alisi, Anna	2018	0271-5317	58		2016-01-01	RAYYAN-EXCLUSION-REASONS: not considering skin scar treatment
A review of the role of epidural percutaneous neuroplasty	Helm, S. and Knezevic, N.N.	2018	["1758-1877", "1758-1869"]	9	1	53-62	RAYYAN-EXCLUSION-REASONS: not considering skin scar treatment
A Review of the Role of Tendon Stem Cells in Tendon-Bone Regeneration.	Chen J and Jiang C and Yin L and Liu Y and He Y and Li S and Shen H	2023	1643-3750 (Electronic)	29		e940805	RAYYAN-EXCLUSION-REASONS: not considering skin scar treatment
A Review of Vitamin D and Scarring: The Potential for New Therapeutics	Akoh, C.C. and Orlow, S.J.	2020	1545-9616	19	7	742-745	RAYYAN-EXCLUSION-REASONS: Not considering physical therapy interventions
A review on functional electrical stimulation in tetraplegic patients to restore hand function	Degnan, G.G. and Wind, T.C. and Jones, E.V. and Edlich, R.R.	2017	["1940-4379", "1050-6934"]	27	2	293-306	RAYYAN-EXCLUSION-REASONS: not considering skin scar treatment
A review on management of caesarean scar pregnancy	Gulino, F.A. and Ettore, C. and Ettore, G.	2021	["1473-656X", "1040-872X"]	33	5	400-404	RAYYAN-EXCLUSION-REASONS: not considering skin scar treatment
A review on static splinting therapy to prevent burn scar contracture: do clinical and experimental data warrant its clinical application?	Schouten HJ and Nieuwenhuis MK and van Zuijlen PP	2012	1879-1409 (Electronic)	38	1	19-25	RAYYAN-EXCLUSION-REASONS: not meeting eligibility criteria
A review on the treatment of acne vulgaris.	Layton AM	2006	1368-5031 (Print)	60	1	64-72	RAYYAN-EXCLUSION-REASONS: Not meeting eligibility criteria (acne scarring)
A rule-based method for predicting the electrical activation of the heart with cardiac resynchronization therapy from non-invasive clinical data	Lee, A.W.C. and Nguyen, U.C. and Razeghi, O. and Gould, J. and Sidhu, B.S. and Sieniewicz, B. and Behar, J. and Mafi-Rad, M. and Plank, G. and Prinzen, F.W. and Rinaldi, C.A. and Vernooy, K. and Niederer, S.	2019	["1361-8423", "1361-8415"]	57		197-213	RAYYAN-EXCLUSION-REASONS: not considering skin scar treatment
A Scarless Method for Correcting Tanzer Group IIB-Constricted Ear Without Cartilage Grafting.	Chen G	2023	1536-3732 (Electronic)	34	7	e696-e698	RAYYAN-EXCLUSION-REASONS: not considering skin scar treatment
A Scoping Review of Research on Potential Impact of Implicit Bias in Healthcare Settings for Children With Acquired Brain Injuries.	Shen, Jiabin and Carmichael, Amanda and Clinton, Alexander J.	2024	0090-5550	69	1	36-44	RAYYAN-EXCLUSION-REASONS: not considering skin scar treatment
A severe case of eczema herpeticum	Anyasodor, M. and Ibbs, S. and Diba, V. and Lovgren, M.-L. and Ogboli, M.	2022	1365-2133	187		210	RAYYAN-EXCLUSION-REASONS: Not meeting eligibility criteria (Skin disorder)
A short educational intervention measurably benefits keloid-prone individuals' knowledge of prevention and treatment.	Lee SY and Borovicka JH and Holbrook JS and Kwasny MJ and West DP and Kundu RV	2013	1545-9616 (Print)	12	4	397-402	RAYYAN-EXCLUSION-REASONS: not considering skin scar treatment
A Significant Proportion of Small Bowel Obstructions Require >48 Hours to Resolve After Gastrografin.	Mulder MB and Hernandez M and Ray-Zack MD and Cullinane DC and Turay D and Wydo S and Zielinski M and Yeh DD	2019	1095-8673 (Electronic)	233		408-412	RAYYAN-EXCLUSION-REASONS: not considering skin scar treatment
A simple drug-delivery microneedling technique modality successfully improves linear atrophic scars.	de Souza LG and Gold MH and Steiner D and Silva MR and Viana de Oliveira G	2024	1473-2165 (Electronic)	23	3	857-861	RAYYAN-EXCLUSION-REASONS: Not considering physical therapy interventions
A simple dual-planar Osteotomy to correct Cubitus Varus deformity in children	Liddell, T.R. and Hennrikus, W.L. and Bresnahan, J.J.	2016	["1531-2291", "0890-5339"]	30	10	e340-e345	RAYYAN-EXCLUSION-REASONS: not considering skin scar treatment
A simple technique of plating a parasymphysis fracture of the mandible under local anaesthesia - A case report	Robindro Singh, W. and Brajachand Singh, O. and Nabachandra Singh, T.	2006	0972-4958	20	2	95-98	RAYYAN-EXCLUSION-REASONS: not considering skin scar treatment
A simplified three-dimensional volume measurement technique in keloid scars: Validity and reliability.	van der Aa T and Verhiel SH and Erends M and Piatkowski de Grzymala AA and Van den Kerckhove E and Colla C and van der Hulst RR	2015	1878-0539 (Electronic)	68	11	1574-80	RAYYAN-EXCLUSION-REASONS: not considering skin scar treatment
A single centre's 10 year experience of tems excision of scar	Williams, A.E. and Mohammed, K. and Simson, J. and Levy, B.	2015	0017-5749	64		A336	RAYYAN-EXCLUSION-REASONS: Not considering physical therapy interventions
A single robotic session that guides or increases movement error in survivors post-chronic stroke: which intervention is best to boost the learning of a timing task?	Bouchard, Amy E. and Corriveau, H√©l√®ne and Milot, Marie-H√©l√®ne	2017	0963-8288	39	16	1607-1614	RAYYAN-EXCLUSION-REASONS: not considering skin scar treatment
A single-center, prospective study on the efficacy and safety of micro-focused ultrasound for the noninvasive treatment of skin wrinkles above the knee	Gold, M. and Biron, J. and Sensing, W.	2013	0190-9622	68	4	AB223	RAYYAN-EXCLUSION-REASONS: not considering skin scar treatment
A Single-Institution Experience With Standardized Objective and Subjective Scar Evaluation While Undergoing Fractional Ablative Carbon Dioxide Laser Treatment.	Travis TE and Allely RA and Johnson LS and Shupp JW	2022	1559-0488 (Electronic)	43	1	61-69	RAYYAN-EXCLUSION-REASONS: Not considering physical therapy interventions
A single-stage operation for reconstruction of hand flexion, extension, and intrinsic function in tetraplegia: the alphabet procedure.	Frid√©n J and Reinholdt C and Turcs√°nyii I and Gohritz A	2011	1531-6572 (Electronic)	15	4	230-5	RAYYAN-EXCLUSION-REASONS: not considering skin scar treatment
A six-week physical therapy exercise program delivered via home-based telerehabilitation is comparable to in-person programs for patients with burn injuries: A randomized, controlled, non-inferiority clinical pilot trial.	Plaza A and Paratz J and Cottrell M	2023	1879-1409 (Electronic)	49	1	55-67	RAYYAN-EXCLUSION-REASONS: not considering skin scar treatment
A sodium hyaluronate carboxymethylcellulose bioresorbable membrane prevents postoperative small-bowel adhesive obstruction after distal gastrectomy	Kawamura, H. and Yokota, R. and Yokota, K. and Watarai, H. and Tsunoda, Y. and Yamagami, H. and Hata, T. and Tanaka, K. and Masuko, H. and Ishizu, H. and Okada, K. and Adachi, T. and Kondo, Y.	2010	["0941-1291", "1436-2813"]	40	3	223-227	RAYYAN-EXCLUSION-REASONS: not considering skin scar treatment
A split-face study of dual-wavelength laser on neck and facial port-wine stains in Chinese patients	Tu, H.-D. and Li, Y.-H. and Xie, H.-F. and Xiong, J.-M. and Wang, B. and Xu, X.-G. and Tong, L.-G. and LiLi, and Gold, M.H. and Chen, H.-D.	2015	1545-9616	14	11	1336-1340	RAYYAN-EXCLUSION-REASONS: not considering skin scar treatment
A step towards notes total mesorectal excision for rectal cancer: Endoscopic trans anal proctectomy (ETAP)	Tuech, J.J. and Karoui, M. and Bridoux, V. and Manceau, G. and Kianifard, B. and Michot, F.	2013	0930-2794	27		S28	RAYYAN-EXCLUSION-REASONS: Not meeting eligibility criteria (Cancer)
A step towards routine for stereotactic radioablation in refractory ventricular tachycardia - interim analysis on short term safety of the first prospective, multi-centre, multi-platform study RAVENTA	Zaman, A. and Krug, D. and Eidinger, L. and Boda-Heggemann, J. and Rudic, B. and Mehrhof, F. and Boldt, L.-H. and Fleckenstein, J. and Kluge, A. and Siebert, F.-A. and Schweikard, A. and Vontlein, R. and Dunst, J. and Bonnemeier, H. and Blanck, O.	2022	0903-1936	60		697	RAYYAN-EXCLUSION-REASONS: not considering skin scar treatment
A step-by-step oncoplastic breast conservation surgical atlas of reproducible dissection techniques and anatomically ideal incision placement	Mitchell, S.D.	2017	["1573-7217", "0167-6806"]	165	3	505-516	RAYYAN-EXCLUSION-REASONS: not considering skin scar treatment
A strange foot not far from CRPS I	Luthi, F. and Vouilloz, A. and Deriaz, O. and Genoud, D.	2011	1877-0657	54		e46	RAYYAN-EXCLUSION-REASONS: not considering skin scar treatment
A strategy for the management of HIV/AIDS in the health sector of the city of Johannesburg.	Barnard A and Muller M	2004	0379-8577 U2 - PMID: NLM15712821.	27	4	2017-05-01	RAYYAN-EXCLUSION-REASONS: not considering skin scar treatment
A study of actinic cheilitis treatment by two low-morbidity CO2 laser vaporization one-pass protocols	De Godoy Peres, F.F. and Aigotti Haberbeck Brand√£o, A. and Rodarte Carvalho, Y. and D√≥ria Filho, U. and Plapler, H.	2009	0268-8921	24	3	375-385	RAYYAN-EXCLUSION-REASONS: not considering skin scar treatment
A Study of Common Impairements Following Modified Radical Mastectomy.	Raja, Kinjal D. and Damke, U. S. and Bhave, S. and Kulsange, M. M.	2014	0973-5674	8	4	117-122	RAYYAN-EXCLUSION-REASONS: not considering skin scar treatment
A study of pathological gambling and its correlates among patients seeking treatment for substance use disorders in North India.	Sarkar, Siddharth and Singh Balhara, Yatan Pal and Parmar, Arpit and Rajhans, Pallavi	2018	1465-9891	23	2	193-198	RAYYAN-EXCLUSION-REASONS: not considering skin scar treatment
A study of self-monitoring processes and coping behaviour in burns victims	Fong, J.	1997	0305-4179	23		S8-S11	RAYYAN-EXCLUSION-REASONS: not considering skin scar treatment
A study of the effect of desensitization on hyperaesthesia in the hand and upper extremity after injury or surgery.	G√∂ransson, Ingrid and Cederlund, Ragnhild	2011	1758-9983	16	1	2018-12-01	RAYYAN-EXCLUSION-REASONS: not considering skin scar treatment
A study on short term results of correlation of CTEV with jess distractor	Kumar, V.K. and Prabha, T.B. and Gavaskar, B.	2022	["0976-2833", "0975-3583"]	13	8	2709-2712	RAYYAN-EXCLUSION-REASONS: not considering skin scar treatment
A Study on the Incidence, Clinical Presentations, and Surgical Outcome in Spinal Dysraphism Patients	Sekhar, K.I. and Kumar, B.R.	2022	2515-8260	9	3	1940-1954	RAYYAN-EXCLUSION-REASONS: not considering skin scar treatment
A study regarding the anterior cruciate ligament remnant: Differences in balance and postural control between remnant-preserving and remnant-non-preserving patients.	Galv√£o Cardoso, R. and Caetano e Souza, R.H. and Ara√∫jo Rodrigues, A.A. and Abreu Rosa de S√°, A. and Martins Naves, E.L.	2024	0048-7120	58	2	N.PAG-N.PAG	RAYYAN-EXCLUSION-REASONS: not considering skin scar treatment
A substitute for skin grafts, flaps, or internal tissue expanders in scalp defects following tumor ablative surgery.	Topaz M and Carmel NN and Topaz G and Zilinsky I	2014	1545-9616 (Print)	13	1	48-55	RAYYAN-EXCLUSION-REASONS: Not meeting eligibility criteria (Cancer)
A survey of current rehabilitation trends for burn injuries to the head and neck.	Serghiou MA and Holmes CL and McCauley RL	2004	0273-8481 (Print)	25	6	514-8	RAYYAN-EXCLUSION-REASONS: not considering skin scar treatment
A Survey of Physicians' Attitudes toward Decision-Making Authority for Initiating and Withdrawing VA-ECMO: Results and Ethical Implications for Shared Decision Making.	Meltzer, Ellen C. and Ivascu, Natalia S. and Stark, Meredith and Orfanos, Alexander V. and Acres, Cathleen A. and Christos, Paul J. and Mangione, Thomas and Fins, Joseph J.	2016	1046-7890	27	4	281-289	RAYYAN-EXCLUSION-REASONS: not considering skin scar treatment
A survey of therapeutic ultrasound use by physical therapists who are orthopaedic certified specialists	Wong, R.A. and Schumann, B. and Townsend, R. and Phelps, C.A.	2007	0031-9023	87	8	986-994	RAYYAN-EXCLUSION-REASONS: not considering skin scar treatment
A survey of treatment practices and burden of lymphoedema in Togo	Richard, S.A. and Mathieu, E. and Addiss, D.G. and Sodahlon, Y.K.	2007	0035-9203	101	4	391-397	RAYYAN-EXCLUSION-REASONS: not considering skin scar treatment
A survey on Flemish veterinary practitioners‚Äô experience with stem cell therapy to treat equine tendon injuries	Holemans, S. and Meeremans, M. and Oosterlinck, M. and De Schauwer, C.	2023	0303-9021	92	4	194-203	RAYYAN-EXCLUSION-REASONS: not considering skin scar treatment
A system for decision-making process on whether to treat mandibular condylar fractures open or closed	Rikhotso, R.E. and Ferretti, C. and Reyneke, J.P.	2017	1399-0020	46		89	RAYYAN-EXCLUSION-REASONS: not considering skin scar treatment
A systematic review and meta-analysis of risk factors in the conservative treatment of cesarean scar pregnancy.	Wan X and Liao Y and Hu T and Xu H and Xia X and Peng Y and Wang Y	2021	2224-5839 (Electronic)	10	10	10434-10443	RAYYAN-EXCLUSION-REASONS: not considering skin scar treatment
A systematic review comparing laparoscopic vs open adhesiolysis in patients with adhesional small bowel obstruction	Sajid, M.S. and Khawaja, A.H. and Sains, P. and Singh, K.K. and Baig, M.K.	2016	["1879-1883", "0002-9610"]	212	1	138-150	RAYYAN-EXCLUSION-REASONS: not considering skin scar treatment
A systematic review of brachial plexus injuries after caesarean birth: challenging delivery?	Jaufuraully, S. and Lakshmi Narasimhan, A. and Stott, D. and Attilakos, G. and Siassakos, D.	2023	1471-2393	23	1		RAYYAN-EXCLUSION-REASONS: not considering skin scar treatment
A systematic review of exercise interventions in patients with heart failure.	Tai M and Meininger JC and Frazier LQ	2008	1099-8004	10	2	156-182	RAYYAN-EXCLUSION-REASONS: not considering skin scar treatment
A systematic review of measures of shoulder pain and functioning using the International classification of functioning, disability and health (ICF).	Roe, Yngve and Soberg, Helene Lundegaard and Bautz-Holter, Erik and Ostensjo, Sigrid	2013	1471-2474	14	1	73-73	RAYYAN-EXCLUSION-REASONS: not considering skin scar treatment
A Systematic Review of Nontuberculous Mycobacterium Infection Following Anterior Cruciate Ligament Reconstruction	Heifner, J.J. and Hunter, M.L. and Corces, A. and Hommen, J.P.	2023	2472-7245	8	2		RAYYAN-EXCLUSION-REASONS: not considering skin scar treatment
A systematic review of the efficacy of non-pharmacological, non-surgical and non-behavioural treatments of functional chronic constipation in children.	Chase, Janet and Shields, Nora	2011	1448-0131	17	2	40-50	RAYYAN-EXCLUSION-REASONS: not considering skin scar treatment
A systematic review of the psychometric properties of self-reported scales assessing burn contractures reveals the need for a new tool to measure contracture outcomes.	Ehanire T and Vissoci JR and Slaughter K and Co√™lho R and Bond J and Rodrigues C and Pietrobon R and Levinson H	2013	1524-475X (Electronic)	21	4	520-9	RAYYAN-EXCLUSION-REASONS: not considering skin scar treatment
A systematic review of the quality of burn scar rating scales for clinical and research use	Tyack, Z. and Simons, M. and Spinks, A. and Wasiak, J.	2012	["0305-4179", "1879-1409"]	38	1	2018-06-01	RAYYAN-EXCLUSION-REASONS: not considering skin scar treatment
A systematic review of the safety and efficacy of currently used treatment modalities in the treatment of patients with PIK3CA-related overgrowth spectrum.	Bernhard SM and Adam L and Atef H and H√§berli D and Bramer WM and Minder B and D√∂ring Y and Laine JE and Muka T and R√∂ssler J and Baumgartner I	2022	2213-3348 (Electronic)	10	2	527-538.e2	RAYYAN-EXCLUSION-REASONS: not considering skin scar treatment
A Systematic Review on the Effect of Mechanical Stretch on Hypertrophic Scars after Burn Injuries	Zhang, Y.-T. and Li-Tsang, C.W.P. and Au, R.K.C.	2017	["1876-4398", "1569-1861"]	29		2024-09-01	RAYYAN-EXCLUSION-REASONS: not meeting eligibility criteria
A systematic review on the outcomes of correction of diastasis of the recti.	Hickey F and Finch JG and Khanna A	2011	1248-9204 (Electronic)	15	6	607-14	RAYYAN-EXCLUSION-REASONS: not considering skin scar treatment
A systematic review to investigate outcome tools currently in use for those with hand burns, and mapping psychometric properties of outcome measures	Mc Kittrick, A. and Gustafsson, L. and Marshall, K.	2021	["1879-1409", "0305-4179"]	47	2	295-314	RAYYAN-EXCLUSION-REASONS: not considering skin scar treatment
A technique for control of hypertrophic scarring in the central region of the face	Ward, R.S. and Reddy, R. and Lundy, C.H. and Brockway, C. and Saffle, J.R. and Schnebly, W.A.	1991	0273-8481	12	3	263-267	RAYYAN-EXCLUSION-REASONS: Not considering physical therapy interventions
A technique for the repair of chronic volar plate avulsion of the proximal interphalangeal joint: A review of 54 cases	Concannon, M.J.	2006	0032-1052	117	4	1246-1247	RAYYAN-EXCLUSION-REASONS: not considering skin scar treatment
A ten year analysis of the traumatic maxillofacial and brain injury patient in Amsterdam: Complications and treatment	Salentijn, E.G. and Collin, J.D. and Boffano, P. and Forouzanfar, T.	2014	["1878-4119", "1010-5182"]	42	8	1717-1722	RAYYAN-EXCLUSION-REASONS: not considering skin scar treatment
A third of referrals are unnecessary: Critical review of burn outpatient clinic data	Cherukupalli, A. and Duan, N. and Papp, A.	2019	["1879-1409", "0305-4179"]	45	4	805-817	RAYYAN-EXCLUSION-REASONS: not considering skin scar treatment
A Thirty-Year Review of Oral Appliances Used to Manage Microstomia, 1972 to 2002	Dougherty, M.E. and Warden, G.D.	2003	0273-8481	24	6	418-431	RAYYAN-EXCLUSION-REASONS: not considering skin scar treatment
A tip for the reconstruction of larger maxillary defects in complicated cleft patients	Oztel, M. and Rahmel, B. and Van Genechten, M. and Batstone, M.D.	2018	["1545-1569", "1055-6656"]	55	1	132-135	RAYYAN-EXCLUSION-REASONS: not considering skin scar treatment
A treatment approach for isolated unicondylar fractures of the proximal phalanx.	Ramos LE and Becker GA and Grossman JA	1997	1153-2424 (Print)	16	4	305-9	RAYYAN-EXCLUSION-REASONS: not considering skin scar treatment
A Two-Flap Combination for Auricular Elevation in Microtia Reconstruction.	Quang LX and Linh TNT and Ha VTH and Quyen LVV and Ngoc TLH and Dung NT and Nga NTT and Chen YC and Hung SH and Dang LH	2023	1529-4242 (Electronic)	151	6	991e-1001e	RAYYAN-EXCLUSION-REASONS: not considering skin scar treatment
A ulnar nerve tuberculoma	Djaharuddin, I. and Mappiare, M. and Tabri, A. and Ilyas, M.	2017	1440-1843	22		138	RAYYAN-EXCLUSION-REASONS: Not meeting eligibility criteria (Cancer)
A unique case of Dermatofibrosarcoma Protuberans arising from an inguinal hernial repair scar in a Middle Eastern male - A Case Report	Al Laham, O. and Atia, F. and Shaheen, J. and Alkhoury, L. and Ibrahim, D. and Alchikh Omar, M.	2022	2210-2612	96			RAYYAN-EXCLUSION-REASONS: Not meeting eligibility criteria (Cancer)
A unique case of left lower extremity residual and phantom limb pain in a 42 year-old male with morphea profunda: A case report	Patel, J. and Calisoff, R.	2014	1526-5900	15	4	S30	RAYYAN-EXCLUSION-REASONS: not considering skin scar treatment
A unique case of nonradical management of retained placenta accreta	Ghoshal, S. and Manchanda, R. and Manjula, B.C. and Mittal, A.	2014	["0975-1920", "0974-8938"]	6	3	195-198	RAYYAN-EXCLUSION-REASONS: not considering skin scar treatment
A unique transparent face orthosis to manage facial scars and prevent microstomia	Eugenio, R. and Parry, I. and Romanowski, K. and Sen, S. and Palmieri, T. and Greenhalgh, D.	2019	1559-0488	40		S219	RAYYAN-EXCLUSION-REASONS: Not meeting eligibility criteria (prior scar surgery)
A validation study of scar vascularity and pigmentation assessment using dermoscopy.	Wei Y and Li-Tsang CWP and Luk DCK and Tan T and Zhang W and Chiu TW	2015	1879-1409 (Electronic)	41	8	1717-1723	RAYYAN-EXCLUSION-REASONS: not considering skin scar treatment
A vision-based technique for objective assessment of burn scars.	Tsap LV and Goldgof DB and Sarkar S and Powers PS	1998	0278-0062 (Print)	17	4	620-33	RAYYAN-EXCLUSION-REASONS: not considering skin scar treatment
A web-based educational intervention to implement trauma-informed care in a paediatric healthcare setting: Protocol for a feasibility study using pre-post mixed methods design	Simons, M. and De Young, A. and McPhail, S.M. and Harvey, G. and Kenardy, J. and Kularatna, S. and Kimble, R. and Tyack, Z.	2020	2055-5784	6	1		RAYYAN-EXCLUSION-REASONS: not considering skin scar treatment
A235: Titanium mesh reconstruction for large chest wall defects after radical excision of large residual malignant/locally aggressive vertebral tumor-A short case series and literature review	Dhillon, C.S.	2022	2192-5690	12	3	135S-136S	RAYYAN-EXCLUSION-REASONS: Not meeting eligibility criteria (Cancer)
Abbrevatio: a new operation for chronic mallet finger.	Lind J and Hansen LB	1989	0266-7681 (Print)	14	3	347-9	RAYYAN-EXCLUSION-REASONS: not considering skin scar treatment
ABC of burns: Management of burn injuries of various depths	Papini, R.	2004	0959-8146	329	7458	158-160	RAYYAN-EXCLUSION-REASONS: Not considering physical therapy interventions
Abdomen CT and Open AppendicectomyÔºöNew Diagnostic and Surgical Procedures	NCT02574364,	2015					RAYYAN-EXCLUSION-REASONS: not considering skin scar treatment
Abdominal adhesions: A practical review of an often overlooked entity	Tabibian, N. and Swehli, E. and Boyd, A. and Umbreen, A. and Tabibian, J.H.	2017	2049-0801	15		2013-09-01	RAYYAN-EXCLUSION-REASONS: not considering skin scar treatment
Abdominal injuries in Nigerian children	Adejuyigbe, O. and Aderounmu, A.O. and Adelusola, K.A.	1992	0035-8835	37	1	29-33	RAYYAN-EXCLUSION-REASONS: not considering skin scar treatment
Abdominal pain in a female runner	Jones, E. and Ho, G. and Howard, T.	2010	["1537-8918", "1537-890X"]	9	2	99-102	RAYYAN-EXCLUSION-REASONS: not considering skin scar treatment
Abdominal surgical incisions for caesarean section	Mathai, M and Hofmeyr, GJ and Mathai, NE	2013	1465-1858		5		RAYYAN-EXCLUSION-REASONS: not considering skin scar treatment
Abdominal twists and turns: Part 2, solid visceral torsions with pathologic correlation	Timpone, V.M. and Lattin Jr., G.E. and Lewis, R.B. and Azuar, K. and Tubay, M. and Jesinger, R.A.	2011	["0361-803X", "1546-3141"]	197	1	97-102	RAYYAN-EXCLUSION-REASONS: not considering skin scar treatment
Abdominal wall desmoid tumour in pregnancy	Mohd Sulaiman, N. and Mohd Dali, F. and Mohd Hussain, M.S.B. and Ramli, R.	2022	1757-790X	15	6		RAYYAN-EXCLUSION-REASONS: Not meeting eligibility criteria (Cancer)
Abdominal wall endometriosis: an update in diagnosis, perioperative considerations and management	Allen, S.E. and Rindos, N.B. and Mansuria, S.	2021	["1473-656X", "1040-872X"]	33	4	288-295	RAYYAN-EXCLUSION-REASONS: not considering skin scar treatment
Abdominoplasty by the W technique.	Regnault P	1975	0032-1052 (Print)	55	3	265-74	RAYYAN-EXCLUSION-REASONS: not considering skin scar treatment
Abdominoplasty for treatment of abdominal gun-shot wound sequalae ‚Äì A case report	Zhitny, V.P. and Iftekhar, N. and Moreno, S. and Stile, F.	2020	2210-2612	72		365-368	RAYYAN-EXCLUSION-REASONS: not considering skin scar treatment
Abdominoplasty with Scarpa Fascia Preservation: Randomized Controlled Trial with Assessment of Scar Quality and Cutaneous Sensibility	Novais, C.S. and Carvalho, J. and Valen√ßa-Filipe, R. and Rebelo, M. and Peres, H. and Costa-Ferreira, A.	2020	1529-4242	146	2	156e-164e	RAYYAN-EXCLUSION-REASONS: not considering skin scar treatment
Abdominoplasty: Classic principles and technique	Matarasso, A. and Matarasso, D.M. and Matarasso, E.J.	2014	["1558-0504", "0094-1298"]	41	4	655-672	RAYYAN-EXCLUSION-REASONS: not considering skin scar treatment
Abductor pollicis longus hemitendon looping around the first intermetacarpal ligament as interposition following trapeziectomy: A one-year follow-up study	Rocchi, L. and Merolli, A. and Cotroneo, C. and Morini, A. and Brunelli, F. and Catalano, F.	2011	1877-0568	97	7	726-733	RAYYAN-EXCLUSION-REASONS: not considering skin scar treatment
Aberrant astrocytic expression of chondroitin sulfate proteoglycan receptors in a rat model of amyotrophic lateral sclerosis.	Shijo T and Warita H and Suzuki N and Kitajima Y and Ikeda K and Akiyama T and Ono H and Mitsuzawa S and Nishiyama A and Izumi R and Aoki M	2018	1097-4547 (Electronic)	96	2	222-233	RAYYAN-EXCLUSION-REASONS: not considering skin scar treatment
Ablation of post-myocardial infarction focal ventricular tachycardia	Maluski, A. and Latcu, D.G. and Ricard, P. and Saoudi, N.	2010	["0147-8389", "1540-8159"]	33	7	904-906	RAYYAN-EXCLUSION-REASONS: not considering skin scar treatment
Ablative and Fractional Ablative Lasers	Brightman, L.A. and Brauer, J.A. and Anolik, R. and Weiss, E. and Karen, J. and Chapas, A. and Hale, E. and Bernstein, L. and Geronemus, R.G.	2009	0733-8635	27	4	479-489	RAYYAN-EXCLUSION-REASONS: not considering skin scar treatment
Ablative fractional laser resurfacing with laser-assisted delivery of 5-fluorouracil: A novel non-surgical treatment for cicatricial ectropion	Levitt, A.E. and Lee, B. and Ko, A.C. and Lee, W.W.	2015	0146-0404	56	7	4736	RAYYAN-EXCLUSION-REASONS: Not considering physical therapy interventions
Ablative fractional laser resurfacing: A powerful tool to help restore form and function during international medical exchange	Burns, C. and Basnett, A. and Valentine, J. and Shumaker, P.	2017	["1096-9101", "0196-8092"]	49	5	471-474	RAYYAN-EXCLUSION-REASONS: not considering skin scar treatment
Ablative Fractional Laser Resurfacing: A Promising Adjunct to Surgical Reconstruction.	Griffin D and Brelsford M and O'Reilly E and Stroup SP and Shumaker P	2016	1930-613X (Electronic)	181	6	e616-20	RAYYAN-EXCLUSION-REASONS: Not considering physical therapy interventions
Ablative fractional resurfacing for burn scar management affects the number and type of elective surgical reconstructive procedures, hospital admission patterns as well as length of stay.	Issler-Fisher AC and Fisher OM and Clayton NA and Aggarwala S and Haertsch PA and Li Z and Maitz PKM	2020	1879-1409 (Electronic)	46	1	65-74	RAYYAN-EXCLUSION-REASONS: Not considering physical therapy interventions
Ablative fractional resurfacing for the treatment of traumatic scars and contractures.	Uebelhoer NS and Ross EV and Shumaker PR	2012	1558-0768 (Electronic)	31	2	110-20	RAYYAN-EXCLUSION-REASONS: Not considering physical therapy interventions
Ablative Fractional Resurfacing in Acute Care Management of Facial Burns: A New Approach to Minimize the Need for Acute Surgical Reconstruction.	Clayton NA and Haertsch PA and Maitz PK and Issler-Fisher AC	2019	1559-0488 (Electronic)	40	3	368-372	RAYYAN-EXCLUSION-REASONS: Not considering physical therapy interventions
Ablative fractional resurfacing with laser-facilitated steroid delivery for burn scar management: Does the depth of laser penetration matter?	Issler-Fisher, A.C. and Fisher, O.M. and Haertsch, P. and Li, Z. and Maitz, P.K.M.	2020	["1096-9101", "0196-8092"]	52	2	149-158	RAYYAN-EXCLUSION-REASONS: Not considering physical therapy interventions
Ablative laser surgery for allergic tattoo reactions: a retrospective study	van der Bent, S.A.S. and Huisman, S. and Rustemeyer, T. and Wolkerstorfer, A.	2021	["1435-604X", "0268-8921"]	36	6	1241-1248	RAYYAN-EXCLUSION-REASONS: not considering skin scar treatment
Ablative skin resurfacing with a novel microablative CO2 laser	Gotkin, R.H. and Sarnoff, D.S. and Cannarozzo, G. and Sadick, N.S. and Alexiades-Armenakas, M.	2009	1545-9616	8	2	138-144	RAYYAN-EXCLUSION-REASONS: not considering skin scar treatment
Ablative treatment of photoaging.	Railan D and Kilmer S	2005	1396-0296 (Print)	18	3	227-41	RAYYAN-EXCLUSION-REASONS: not considering skin scar treatment
Abnormal coronary hyperperfusion due to a giant hemangioendothelioma in fetal distress: A case report	Liang, L. and Wang, Y. and Zhang, Y.	2024	["1545-5017", "1545-5009"]	71	5		RAYYAN-EXCLUSION-REASONS: not considering skin scar treatment
Abnormal placentation: Current evidence and review of the literature	Papanikolaou, I.G. and Domali, E. and Daskalakis, G. and Theodora, M. and Telaki, E. and Drakakis, P. and Loutradis, D.	2018	["1872-7654", "0301-2115"]	228		98-105	RAYYAN-EXCLUSION-REASONS: not considering skin scar treatment
Abruptio placentae in subsequent pregnancy after conservative management of hemorrhagic cesarean scar pregnancy by transcatheter arterial chemoembolization	Takeda, A. and Imoto, S. and Nakamura, H.	2013	["1179-5476", "1179-5476"]	6		137-140	RAYYAN-EXCLUSION-REASONS: not considering skin scar treatment
Absorbable versus non‚Äêabsorbable sutures for skin closure after carpal tunnel decompression surgery	Wade, RG and Wormald, JCR and Figus, A	2018	1465-1858		2		RAYYAN-EXCLUSION-REASONS: not considering skin scar treatment
Absorbable versus nonabsorbable sutures to prevent postoperative stretching of wound area.	Nordstr√∂m RE and Nordstr√∂m RM	1986	0032-1052 (Print)	78	2	186-90	RAYYAN-EXCLUSION-REASONS: not considering skin scar treatment
Abstracts for the Cardiac Society of Australia and New Zealand Annual Scientific Meeting and the International Society for Heart Research Australasian Section Annual Scientific Meeting 2013		2013	1443-9506	22			RAYYAN-EXCLUSION-REASONS: not considering skin scar treatment
Abstracts from 17th Conference of Polish Association of Neuropathologists ‚ÄúNeuropathology of the 21st Century‚Äù		2011	1641-4640	49	3		RAYYAN-EXCLUSION-REASONS: not considering skin scar treatment
Abstracts of the British Cardiovascular Society Annual Conference 2014, 02-04 June 2014, Manchester, UK.	Spanaki, Adriani and Giudici, Valentina and Hendry, Val Jennifer and Mead-Regan, Sarah and Field, Ella and Bryant, Rory and Ralph, Jessica and Abrahms, Dominic and Lowe, Martin and Kaski, Juan Pablo	2014	1355-6037 U2 - PMID: NLM24922746.	100		A1-A1	RAYYAN-EXCLUSION-REASONS: not considering skin scar treatment
Abstracts of the RCOG World Congress 2013		2013	1470-0328	120			RAYYAN-EXCLUSION-REASONS: not considering skin scar treatment
Acanthamoeba keratitis ‚Äì Clinical signs, differential diagnosis and treatment	Szentm√°ry, N. and Daas, L. and Shi, L. and Laurik, K.L. and Lepper, S. and Milioti, G. and Seitz, B.	2019	2452-2325	31	1	16-23	RAYYAN-EXCLUSION-REASONS: not considering skin scar treatment
Accelerated Skin Wound Healing by Electrical Stimulation.	Luo R and Dai J and Zhang J and Li Z	2021	2192-2659 (Electronic)	10	16	e2100557	RAYYAN-EXCLUSION-REASONS: not considering skin scar treatment
Acceptability and feasibility of mini-clinical evaluation exercise as a formative assessment tool for workplace-based assessment for surgical postgraduate students.	Joshi, M. K. and Singh, T. and Badyal, D. K.	2017	0022-3859	63	2	100-105	RAYYAN-EXCLUSION-REASONS: not considering skin scar treatment
Acceptance of relapse fears in breast cancer patients: Effects of an act-based abridged intervention	Montesinos, F. and Luciano, C.	2016	["1988-8287", "1696-7240"]	13	1	2021-07-01	RAYYAN-EXCLUSION-REASONS: not considering skin scar treatment
Access to Physical Rehabilitation for a Range of Adverse Physical Effects Following Different Types of Breast Cancer Surgery	McGhee, D.E. and Steele, J.R.	2022	["2381-2427", "2168-3808"]	40	3	116-124	RAYYAN-EXCLUSION-REASONS: Not meeting eligibility criteria (Cancer)
Access, referral, service provision and management of individuals with primary progressive aphasia: A survey of speech‚Äêlanguage therapists in Italy.	Battista, Petronilla and Piccininni, Marco and Montembeault, Maxime and Messina, Annachiara and Minafra, Brigida and Miller, Bruce L. and Henry, Maya L. and Gorno Tempini, Maria Luisa and Grasso, Stephanie M.	2023	1368-2822	58	4	1046-1060	RAYYAN-EXCLUSION-REASONS: not considering skin scar treatment
Accessory Flexor Digitorum Longus Presenting as Tarsal Tunnel Syndrome: A Case Series	Parkhurst, D.B. and Saffarian, M.R. and Andary, M.T. and Fajardo, R.S. and Knake, J.J.	2022	["1536-3724", "1050-642X"]	32	3	E316-E318	RAYYAN-EXCLUSION-REASONS: not considering skin scar treatment
Accuracy of preoperative real-time dynamic transvaginal ultrasound sliding sign in prediction of pelvic adhesions in women with previous abdominopelvic surgery: prospective, multicenter, double-blind study.	Ayachi A and Bouchahda R and Derouich S and Mkaouer L and Kehila M and Abouda H and Channoufi B and Bouyahia M and Braham M and Zhioua F and Bouchahda H and Mourali M	2018	1469-0705 (Electronic)	51	2	253-258	RAYYAN-EXCLUSION-REASONS: not considering skin scar treatment
Accuracy of serial myocardial perfusion scintigraphy with thallium-201 for prediction of graft patency early and late after coronary artery bypass surgery. A controlled prospective study.	Pfisterer M and Emmenegger H and Schmitt HE and M√ºller-Brand J and Hasse J and Gr√§del E and Laver MB and Burckhardt D and Burkart F	1982	0009-7322 (Print)	66	5	1017-24	RAYYAN-EXCLUSION-REASONS: not considering skin scar treatment
Acellular allodermis in burn surgery: 1-year results of a pilot trial	Sheridan, K. and Choucair, R. and Donelan, M. and Lydon, M. and Petras, L. and Tompkins, R.	1998	0273-8481	19	6	528-530	RAYYAN-EXCLUSION-REASONS: Not considering physical therapy interventions
Acellular allogenic dermis does not hinder initial engraftment in burn wound resurfacing and reconstruction	Sheridan, R.L. and Choucair, R.J.	1997	0273-8481	18	6	496-499	RAYYAN-EXCLUSION-REASONS: not considering skin scar treatment
Acellular dermal matrix for breast reconstruction after surgery for giant dermatofibrosarcoma protuberans	Zangh√¨, A. and Di Vita, M. and Cavallaro, A. and Majorana, M. and Bentivegna, S. and Card√¨, F. and Cappellani, A.	2018	2239-253X	7			RAYYAN-EXCLUSION-REASONS: Not meeting eligibility criteria (Cancer)
Acetabular defect management and revision arthroplasty via the direct anterior approach	Holzapfel, B.M. and Corten, K. and Goldberg, T. and Rudert, M. and Nogler, M. and Moskal, J. and Thaler, M.	2022	["1439-0981", "0934-6694"]	34	3	203-217	RAYYAN-EXCLUSION-REASONS: not considering skin scar treatment
Acetic acid dressings converted skin graft donor sites into full thickness wounds in a burned infant, a case report	D'Asta, F. and Challoner, T. and Wilson, Y.T. and Thomas, C. and Moiemen, N.S.	2023	2468-9122	7	3	85-88	RAYYAN-EXCLUSION-REASONS: not considering skin scar treatment
Achilles Lengthening and Multiple Z-Plasty in Parallel for Correction of Toe Walking Associated With Burn Scar Equinus Contracture	Boffeli, T.J. and Gorman, C.M.	2019	["1542-2224", "1067-2516"]	58	5	1025-1029	RAYYAN-EXCLUSION-REASONS: not considering skin scar treatment
Achilles Tendon Lengthening With Traditional vs. Accelerated Rehab	NCT04050748,	2019					RAYYAN-EXCLUSION-REASONS: not considering skin scar treatment
Achilles Tendon Rupture Repair: Simple to Complex	King, C.M. and Vartivarian, M.	2023	["1558-2302", "0891-8422"]	40	1	75-96	RAYYAN-EXCLUSION-REASONS: not considering skin scar treatment
Achilles tendon rupture treatment: Operative versus nonoperative	Jildeh, T.R. and Eller, E.B.	2021	["1538-1943", "1536-0644"]	20	2	82-85	RAYYAN-EXCLUSION-REASONS: not considering skin scar treatment
Achilles tendon rupture. A new technique for easy surgical repair and immediate movement of the ankle and foot.	Motta P and Errichiello C and Pontini I	1997	0363-5465 (Print)	25	2	172-6	RAYYAN-EXCLUSION-REASONS: not considering skin scar treatment
ACHILLES TENDON TEARS IN ADOLESCENTS AND YOUNG ADULTS	Kramer, D.E. and Beck, J.J. and Sanborn, R.M. and Miller, P.E. and Yen, Y.-M. and Park, H.Y. and Heyworth, B.E.	2022	2325-9671	10	5		RAYYAN-EXCLUSION-REASONS: not considering skin scar treatment
Acitretin in hidradenitis suppurativa treatment-our experience	Matusiak, ≈Å. and Bieniek, A. and Szepietowski, J.	2012	0033-2526	99	4	356-357	RAYYAN-EXCLUSION-REASONS: not considering skin scar treatment
Acne beliefs: Fact and fiction	Choi, J.M. and Kimball, A.B.	2005	1041-3766	18	8	571-577	RAYYAN-EXCLUSION-REASONS: Not meeting eligibility criteria (Skin disorder)
Acne core outcomes research network: Progress in core outcome set development in clinical trials	Thiboutot, D. and Layton, A. and Chren, M. and Patel, M. and Otchere, E. and Eady, A. and Tan, J.	2018	1523-1747	138	5	S96	RAYYAN-EXCLUSION-REASONS: not considering skin scar treatment
Acne in patients with skin of color: Practical management	Yin, N.C. and McMichael, A.J.	2014	["1175-0561", "1179-1888"]	15	1	2016-07-01	RAYYAN-EXCLUSION-REASONS: Not meeting eligibility criteria (Skin disorder)
Acne management in asia	Chu, C.-Y.	2020	1945-760X	12	2		RAYYAN-EXCLUSION-REASONS: Not meeting eligibility criteria (Skin disorder)
Acne scar revision update.	Orentreich D and Orentreich N	1987	0733-8635 (Print)	5	2	359-68	RAYYAN-EXCLUSION-REASONS: Not meeting eligibility criteria (acne scarring)
Acne, the new trend? A discussion of the emerging social movement to embrace acne vulgaris	Yumeen, S. and Abrouk, M.E. and Maderal, A.D.	2020	["1365-4632", "0011-9059"]	59	10	1276-1277	RAYYAN-EXCLUSION-REASONS: not considering skin scar treatment
Acne--natural history, facts and myths.	Goodman G	2006	0300-8495 (Print)	35	8	613-6	RAYYAN-EXCLUSION-REASONS: Not meeting eligibility criteria (acne scarring)
Acquired fistula of the lacrimal sac and laisser-faire approach. Description of the natural history of acquired fistulas between the lacrimal sac and the skin occurring before planned endonasal dacryocystorhinostomy (DCR) and without any treatment of the fistula.	Pison A and Fau JL and Racy E and Fayet B	2016	1773-0597 (Electronic)	39	8	687-690	RAYYAN-EXCLUSION-REASONS: not considering skin scar treatment
Acquired subglottic stenosis in children.	Catlin FI and Smith RJ	1987	0003-4894 (Print)	96	5	488-92	RAYYAN-EXCLUSION-REASONS: not considering skin scar treatment
Acquired syngnathia	Choi, J.Y. and Min, C.G. and Myoung, H. and Hwang, S.J. and Kim, M.J. and Lee, J.H.	2004	0266-4356	42	5	448-450	RAYYAN-EXCLUSION-REASONS: not considering skin scar treatment
Activation of NF-Œ∫B signaling via cytosolic mitochondrial RNA sensing in kerotocytes with mitochondrial DNA common deletion.	Zhou X and Backman LJ and Danielson P	2021	2045-2322 (Electronic)	11	1	7360	RAYYAN-EXCLUSION-REASONS: not considering skin scar treatment
Active involvement of people with intellectual disabilities in health research - A structured literature review.	Frankena, Tessa Kim and Naaldenberg, Jenneken and Cardol, Mieke and Linehan, Christine and van Schrojenstein Lantman-de Valk, Henny	2015	0891-4222	45		271-283	RAYYAN-EXCLUSION-REASONS: not considering skin scar treatment
Activity, use of technical devices and prostheses among persons lacking one hand.	Ohlsson MH and Iwarsson S	2002	1369-9571	7	1	17-24	RAYYAN-EXCLUSION-REASONS: not considering skin scar treatment
Actual aspects of treatment strategies in spinal cord injury	Mautes, A.E.M. and Steudel, W.-I. and Schwab, M.E.	2002	1439-0590	28	3	143-156	RAYYAN-EXCLUSION-REASONS: not considering skin scar treatment
Acupotomy for postoperative hypertrophic scar pain and pruritus after total knee arthroplasty: a randomized controlled trial	ChiCTR2100054535,	2021					RAYYAN-EXCLUSION-REASONS: Not considering physical therapy interventions
Acupuncture after immediate breast reconstruction	L√≥pez de San Rom√°n Fern√°ndez, C.	2017	["1988-6705", "1887-8369"]	11	3	59-64	RAYYAN-EXCLUSION-REASONS: not considering skin scar treatment
Acupuncture and dry needling for physical therapy of scar: a systematic review.	Chmielewska D and Mal√° J and Opala-Berdzik A and Nocu≈Ñ M and Dolibog P and Dolibog PT and Stania M and Kuszewski M and Kobesova A	2024	2662-7671 (Electronic)	24	1	14	RAYYAN-EXCLUSION-REASONS: not meeting eligibility criteria
Acupuncture associated with electrotherapy and running in the decreased localized fat	RBR-9tsmpp,						RAYYAN-EXCLUSION-REASONS: Not meeting eligibility criteria (Chemotherapy)
Acupuncture for treating fibromyalgia.	Deare JC and Zheng Z and Xue CC and Liu JP and Shang J and Scott SW and Littlejohn G	2013	1469-493X U2 - PMID: NLM23728665.		5	N.PAG-N.PAG	RAYYAN-EXCLUSION-REASONS: not considering skin scar treatment
Acupuncture treatment for scar release after traumatic burn to the lower extremity: A case report	Saeed, K. and Best, C. and Sullivan, C.M. and Poulakidas, S. and Dysico, G.L.	2014	1934-1482	6	9	S202	RAYYAN-EXCLUSION-REASONS: Not meeting eligibility criteria (prior scar surgery)
Acupuncture, Shingles, and Allergen Immunotherapy	McMahon, D. and Kadiyala, S. and Estores, I.M.	2021	["1933-6594", "1933-6586"]	33	6	443-446	RAYYAN-EXCLUSION-REASONS: not considering skin scar treatment
Acute Achilles Rupture in the Athlete: Current Trends in Management	McCullough, K.A. and Anderson, R.B.	2021	["1557-9794", "1060-1872"]	29	4		RAYYAN-EXCLUSION-REASONS: not considering skin scar treatment
Acute Achilles tendon rupture	Nandra, R.S. and Matharu, G.S. and Porter, K.M.	2012	1460-4086	14	1	67-81	RAYYAN-EXCLUSION-REASONS: not considering skin scar treatment
Acute Achilles Tendon Rupture Treated by Double Side-Locking Loop Suture Technique with Early Rehabilitation	Miyamoto, W. and Imade, S. and Innami, K. and Kawano, H. and Takao, M.	2017	["1944-7876", "1071-1007"]	38	2	167-173	RAYYAN-EXCLUSION-REASONS: not considering skin scar treatment
Acute Achilles Tendon Rupture: Ultrasonography and Endoscopy-Assisted Percutaneous Repair	Severyns, M. and Andriamananaivo, T. and Rollet, M.-E. and Kajetanek, C. and Lopes, R. and Renard, G. and Noailles, T. and Odri, G.A. and Rouvillain, J.-L.	2019	2212-6287	8	5	e489-e493	RAYYAN-EXCLUSION-REASONS: not considering skin scar treatment
Acute Achilles Tendon Ruptures	Buddecke, D.	2021	["1558-2302", "0891-8422"]	38	2	201-226	RAYYAN-EXCLUSION-REASONS: not considering skin scar treatment
Acute and chronic cytokine responses to resistance exercise and training in people with multiple sclerosis.	Kj√∏lhede, T. and Dalgas, U. and Gade, A. B. and Bjerre, M. and Stenager, E. and Petersen, T. and Vissing, K.	2016	0905-7188	26	7	824-834	RAYYAN-EXCLUSION-REASONS: not considering skin scar treatment
Acute and chronic paronychia revisited: A narrative review	Relhan, V. and Bansal, A.	2022	["0974-5157", "0974-2077"]	15	1	2016-01-01	RAYYAN-EXCLUSION-REASONS: not considering skin scar treatment
Acute Bilateral Toxic Endotheliitis Following Alcohol Consumption	Ranjan, A. and Murthy, S.I. and Rathi, V.M. and Sangwan, V.S.	2018	["1744-5078", "0927-3948"]	26	2	269-272	RAYYAN-EXCLUSION-REASONS: not considering skin scar treatment
Acute biliary pancreatitis due to residual stones in the cystic stump following laparoscopic cholecystectomy	Di Giuseppe, M. and Marengo, M. and Fitzgerald, M. and La Regina, D. and Di Giuseppe, M.	2018	1432-2218	32		S395	RAYYAN-EXCLUSION-REASONS: not considering skin scar treatment
Acute burns of the hands - physiotherapy perspective.	Dunpath T and Chetty V and Van Der Reyden D	2016	1729-0503 (Electronic)	16	1	266-75	RAYYAN-EXCLUSION-REASONS: not considering skin scar treatment
Acute caffeine supplementation and live match-play performance in team-sports: A systematic review (2000‚Äì2021).	Arguedas-Soley, Adriano and Townsend, Isobel and Hengist, Aaron and Betts, James	2022	0264-0414	40	7	717-732	RAYYAN-EXCLUSION-REASONS: not considering skin scar treatment
Acute carbon monoxid intoxication mimicking an acute complete mca syndrome presented for i.v. thrombolysis and thrombectomy	Plassmeier, C. and Nikolic, J. and Glahn, J. and Schellinger, P.	2018	2396-9881	3	1	576-577	RAYYAN-EXCLUSION-REASONS: not considering skin scar treatment
Acute cholecystitis: Possibilities of laparoscopic surgery	Lutsevich, O.E.	2020	["2408-9524", "1995-5464"]	25	3	63-71	RAYYAN-EXCLUSION-REASONS: not considering skin scar treatment
Acute clinical manifestations in toxic smoke inhalation victims: systematic review of observational studies.	Lima Costa, Damiana and Daros dos Santos, Tamires and Albiero Real, Amanda and Sbruzzi, Graciele and Schmidt Pasqualoto, Adriane and Martins de Albuquerque, Isabella	2018	0103-5150	31	1	2024-08-01	RAYYAN-EXCLUSION-REASONS: not considering skin scar treatment
Acute colonic pseudo-obstruction in a child taking trihexyphenidyl for drooling: Prescribers beware	Begbie, F. and Walker, G. and Kubba, H. and Sabharwal, A.	2015	["1872-8464", "0165-5876"]	79	6	932-934	RAYYAN-EXCLUSION-REASONS: not considering skin scar treatment
Acute consumption of p-synephrine does not enhance performance in sprint athletes.	Guti√©rrez-Hell√≠n, Jorge and Salinero, Juan Jos√© and Ab√≠an-Vicen, Javier and Areces, Francisco and Lara, Beatriz and Gallo, Cesar and Puente, Carlos and Del Coso, Juan	2016	1715-5312	41	1	63-69	RAYYAN-EXCLUSION-REASONS: not considering skin scar treatment
Acute corneal hydrops in keratoconus - New perspectives	Fan Gaskin, J.C. and Patel, D.V. and McGhee, C.N.J.	2014	["1879-1891", "0002-9394"]	157	5	921-928.e1	RAYYAN-EXCLUSION-REASONS: not considering skin scar treatment
Acute double flexor tendon ruptures following injection of collagenase clostridium histolyticum (Xiapex) for Dupuytren's contracture	Povlsen, B. and Singh, S.	2014	1757-790X				RAYYAN-EXCLUSION-REASONS: Not meeting eligibility criteria (Skin disorder)
Acute Effects of Beetroot Juice Supplements on Resistance Training: A Randomized Double-Blind Crossover.	Ranchal-Sanchez, Antonio and Diaz-Bernier, Victor Manuel and De La Florida-Villagran, Candelaria Alonso and Llorente-Cantarero, Francisco Jesus and Campos-Perez, Julian and Jurado-Castro, Jose Manuel	2020	2072-6643	12	7	1912	RAYYAN-EXCLUSION-REASONS: not considering skin scar treatment
Acute Effects of Foam Rolling on Range of Motion in Healthy Adults: A Systematic Review with Multilevel Meta-analysis.	Wilke, Jan and M√ºller, Anna-Lena and Giesche, Florian and Power, Gerard and Ahmedi, Hamid and Behm, David G.	2020	0112-1642	50	2	387-402	RAYYAN-EXCLUSION-REASONS: not considering skin scar treatment
ACUTE EFFECTS OF NEURAL GLIDING ON ATHLETIC PERFORMANCE.	Waldhelm, Andy and Gacek, Marissa and Davis, Hannah and Saia, Christy and Kirby, Brock	2019	2159-2896	14	4	603-612	RAYYAN-EXCLUSION-REASONS: not considering skin scar treatment
ACUTE EFFECTS OF STEREOTACTIC BODY RADIOTHERAPY ON VENTRICULAR TACHYCARDIA STORM IN PATIENT WITH LEFT VENTRICULAR ASSIST DEVICE	Kogan, E.V. and Marshall, D.P. and Liu, C.F. and Horn, E.M. and Ng, J. and Pennell, R. and Cheung, J.W.	2023	["1558-3597", "0735-1097"]	81	8	2442	RAYYAN-EXCLUSION-REASONS: not considering skin scar treatment
Acute effects of vibration foam rolling on the explosive strength properties of the plantarflexors during maximal isometric contraction.	Borisavljeviƒá, Aleksandar and Kukiƒá, Filip and ƒÜosiƒá, Marko and Jankoviƒá, Goran and Dopsaj, Milivoj	2023	0959-3020	31	4	265-274	RAYYAN-EXCLUSION-REASONS: not considering skin scar treatment
Acute esophageal mucosal lesion treated with endoscopic balloon dilatation	Higuchi, Y. and Nakamichi, K.	2014	1120-8694	27		139A	RAYYAN-EXCLUSION-REASONS: not considering skin scar treatment
Acute hemoperitoneum caused by rupture of omentum adhesions after running.	Claus C and Majerus B	2001	1432-2218 (Electronic)	15	4	413	RAYYAN-EXCLUSION-REASONS: not considering skin scar treatment
Acute high-grade acromioclavicular dislocations treated with triple button device (MINAR): Preliminary results	Cano-Mart√≠nez, J.A. and Nicol√°s-Serrano, G. and Bento-Gerard, J. and Picazo-Mar√≠n, F. and Andr√©s-Grau, J.	2016	["1879-0267", "0020-1383"]	47	11	2512-2519	RAYYAN-EXCLUSION-REASONS: not considering skin scar treatment
Acute hypertrophic but not maximal strength loading transiently enhances the kynurenine pathway towards kynurenic acid.	Joisten, Niklas and Schumann, Moritz and Schenk, Alexander and Walzik, David and Freitag, Nils and Knoop, Andre and Thevis, Mario and Bloch, Wilhelm and Zimmer, Philipp	2020	1439-6319	120	6	1429-1436	RAYYAN-EXCLUSION-REASONS: not considering skin scar treatment
Acute Ileo-jejunal Diverticulitis: a 10-Year Single-center Experience.	Navarro-Mart√≠nez, Sergio and Sebasti√°n-Tom√°s, Juan Carlos and Peris Tom√°s, Nuria and Diez Ares, Jos√© √Ångel and Lorente-Mart√≠nez, Edgar and P√©rez-Rubio, √Ålvaro and Gonz√°lvez-Guardiola, Paula and Trullenque-Juan, Ram√≥n	2022	0972-2068	84	2	304-310	RAYYAN-EXCLUSION-REASONS: not considering skin scar treatment
Acute intestinal obstruction complicating pregnancy: diagnosis and surgical management.	Zachariah SK and Fenn MG	2014	1757-790X (Electronic)	2014			RAYYAN-EXCLUSION-REASONS: not considering skin scar treatment
Acute management of facial burns.	Friedstat JS and Klein MB	2009	1558-0504 (Electronic)	36	4	653-60	RAYYAN-EXCLUSION-REASONS: Not considering physical therapy interventions
Acute Management of Thermal Hand Burns in Adults: A 10-Year Review of the Literature.	Dargan D and Kazzazi D and Limnatitou D and Cochrane E and Stubbington Y and Shokrollahi K and Ralston D	2021	1536-3708 (Electronic)	86	5	517-531	RAYYAN-EXCLUSION-REASONS: not considering skin scar treatment
Acute mechanical bowel obstruction: Clinical presentation, etiology, management and outcome	Markogiannakis, H. and Messaris, E. and Dardamanis, D. and Pararas, N. and Tzertzemelis, D. and Giannopoulos, P. and Larentzakis, A. and Lagoudianakis, E. and Manouras, A. and Bramis, I.	2007	1007-9327	13	3	432-437	RAYYAN-EXCLUSION-REASONS: not considering skin scar treatment
Acute mechanical duodenal obstruction due to giant hydronephrosis: An unusual cause of acute abdomen	Sharma, A. and Agarwal, S. and Sinha, R.J. and Garg, G.	2018	1757-790X	2018			RAYYAN-EXCLUSION-REASONS: not considering skin scar treatment
Acute Obstruction	Sperry, J. and Cohen, M.J.	2014	["0039-6109", "1558-3171"]	94	1	77-96	RAYYAN-EXCLUSION-REASONS: not considering skin scar treatment
Acute Opioid Withdrawal after Liposuction in a Patient on Extended Release Buprenorphine	Bobb, R.S. and Malayala, S.V. and Papudesi, B.N.	2023	1935-3227	17	5	e320-e321	RAYYAN-EXCLUSION-REASONS: not considering skin scar treatment
Acute pain management in trauma	Keene, D.D. and Rea, W.E. and Aldington, D.	2011	1460-4086	13	3	167-179	RAYYAN-EXCLUSION-REASONS: not considering skin scar treatment
Acute pancreatitis as a complication of routine colonoscopy‚ÄîA rare case report	Sidiqi, M.M. and Gong, B.	2019	2210-2612	57		81-83	RAYYAN-EXCLUSION-REASONS: not considering skin scar treatment
Acute Pancreatitis Caused by Hemobilia: An Unusual Complication of Laparoscopic Cholecystectomy	Kumar, A. and Kumar, D. and Singh, A. and Jakhmola, C.K.	2016	2326-3253	3	1		RAYYAN-EXCLUSION-REASONS: not considering skin scar treatment
Acute primary angle closure in a patient with high myopia: A case report	Bandyopadhyay, A.K. and Thakur, S.K.D. and Banerjee, B. and Chatterjee, S.S. and Biswas, P.N. and Bhaduri, G.	2013	0019-5847	111	5	343+346	RAYYAN-EXCLUSION-REASONS: not considering skin scar treatment
Acute responses to structured aerobic and resistance exercise in women with gestational diabetes mellitus.	Sklempe Kokic, I. and Ivanisevic, M. and Kokic, T. and Simunic, B. and Pisot, R.	2018	0905-7188	28	7	1793-1800	RAYYAN-EXCLUSION-REASONS: not considering skin scar treatment
Acute Rockwood type III ACJ dislocation: Conservative vs surgical approach. A systematic review and meta-analysis of current concepts in literature	Giai Via, R. and Bosco, F. and Giustra, F. and Lavia, A.D. and Artiaco, S. and Risitano, S. and Giachino, M. and Mass√®, A.	2022	["1879-0267", "0020-1383"]	53	10	3094-3101	RAYYAN-EXCLUSION-REASONS: not considering skin scar treatment
Acute small boewl obstruction after laparoscopic roux-en-y gastric bypass for morbid obesity	Alarcon, I. and Arroyo, Q. and Marchal, A. and Yang, T. and Pino, V. and Navarro, L. and Barranco, A. and Lopez, F. and Socas, M. and Morales-Conde, S.	2018	1432-2218	32		S402	RAYYAN-EXCLUSION-REASONS: not considering skin scar treatment
Acute thrombosis of hemorrhoids	Ahmadova, E. and Huseynov Abulfaz, A.	2011	1123-6337	15	2	243	RAYYAN-EXCLUSION-REASONS: not considering skin scar treatment
Adapalene/benzoyl peroxide gel 0.3%/2.5% for acne vulgaris.	Dr√©no B and Layton AM and Troielli P and Rocha M and Chavda R	2022	1952-4013 (Electronic)	32	4	445-450	RAYYAN-EXCLUSION-REASONS: Not meeting eligibility criteria (acne scarring)
Adaptation of the dermal collagen structure of human skin and scar tissue in response to stretch: an experimental study.	Verhaegen PD and Schouten HJ and Tigchelaar-Gutter W and van Marle J and van Noorden CJ and Middelkoop E and van Zuijlen PP	2012	1524-475X (Electronic)	20	5	658-66	RAYYAN-EXCLUSION-REASONS: not considering skin scar treatment
Adaptations in athletic performance and muscle architecture are not meaningfully conditioned by training free‚Äêweight versus machine‚Äêbased exercises: Challenging a traditional assumption using the velocity‚Äêbased method.	Hern√°ndez‚ÄêBelmonte, Alejandro and Buend√≠a‚ÄêRomero, √Ångel and Franco‚ÄêL√≥pez, Francisco and Mart√≠nez‚ÄêCava, Alejandro and Pallar√©s, Jes√∫s G.	2023	0905-7188	33	10	1948-1957	RAYYAN-EXCLUSION-REASONS: not considering skin scar treatment
Adapting an Early Palliative Care Intervention to Family Caregivers of Persons With Advanced Cancer in the Rural Deep South: A Qualitative Formative Evaluation.	Dionne-Odom, J. Nicholas and Taylor, Richard and Rocque, Gabrielle and Chambless, Carol and Ramsey, Thomas and Azuero, Andres and Ivankova, Nataliya and Martin, Michelle Y. and Bakitas, Marie A.	2018	0885-3924	55	6	1519-1530	RAYYAN-EXCLUSION-REASONS: Not meeting eligibility criteria (Cancer)
Adding Instrument Assisted Soft Tissue Mobilization to Core Stability Training in Chronic Mechanical Neck Pain	NCT05860049,	2023					RAYYAN-EXCLUSION-REASONS: not considering skin scar treatment
Addition of myocardial parameters to the diagnosis of stage B heart failure	Marwick, T. and Kosmala, W. and Jellis, C.	2014	0009-7322	130			RAYYAN-EXCLUSION-REASONS: not considering skin scar treatment
Addition of novel degenerate electrical waveform stimulation with photodynamic therapy significantly enhances its cytotoxic effect in keloid fibroblasts: first report of a potential combination therapy.	Sebastian A and Allan E and Allan D and Colthurst J and Bayat A	2011	1873-569X (Electronic)	64	3	174-84	RAYYAN-EXCLUSION-REASONS: Not meeting eligibility criteria (in vitro study)
Additional methods for diagnosing alopecia and appraising their severity	Guarrera, M.	2014	["1827-1820", "0392-0488"]	149	1	93-102	RAYYAN-EXCLUSION-REASONS: Not meeting eligibility criteria (Skin disorder)
Additional value of stress testing for evaluation of ventricular arrhythmias in athletes undergoing preparticipation screening	Vessella, T. and Zorzi, A. and De Lazzari, M. and Menegon, V. and Spagnol, R. and Merlo, L. and Pegoraro, C. and Giorgiano, F. and Cardillo, R. and Perazzolo Marra, M. and Basso, C. and Corrado, D. and Sarto, P.	2019	0195-668X	40		2537	RAYYAN-EXCLUSION-REASONS: not considering skin scar treatment
Additive Effect of Therapeutic Ultrasound in the Treatment of Plantar Fasciitis: A Randomized Controlled Trial.	KATZAP, YIGAL and HAIDUKOV, MICHAEL and BERLAND, OLIVIER M. and ITZHAK, RON BEN and KALICHMAN, LEONID	2018	0190-6011	48	11	847-855	RAYYAN-EXCLUSION-REASONS: not considering skin scar treatment
Addressing extensor digitorum communis adherence after metacarpal fracture with the use of a circumferential fracture brace.	Chinchalkar SJ and Pipicelli JG	2009	0894-1130 (Print)	22	4	377-81	RAYYAN-EXCLUSION-REASONS: not considering skin scar treatment
Addressing Sexuality and Intimate Relations in Community Mental Health Services for People With Serious Mental Illness: A Qualitative Study of Mental Health Practitioners' Experiences.	Berger-Merom, Rachel and Zisman-Ilani, Yaara and Jones, Nev and Roe, David	2022	1095-158X	45	2	170-175	RAYYAN-EXCLUSION-REASONS: not considering skin scar treatment
Adenomyosis and Reproduction: a Narrative Review	Berlanda, N. and Donati, A. and Fedele, F. and Dridi, D. and Cetera, G.E. and Vercellini, P.	2022	2161-3303	11	3	198-224	RAYYAN-EXCLUSION-REASONS: not considering skin scar treatment
Adherence to guidelines and treatment compliance in the chilean national program for first-episode schizophrenia.	Markkula N and Alvarado R and Minoletti A	2011	1075-2730 U2 - PMID: NLM22193794.	62	12	1463-1469	RAYYAN-EXCLUSION-REASONS: not considering skin scar treatment
Adherence to Self-Care Behaviors among Patients with Type 2 Diabetes-The Role of Risk Preferences.	Simon-Tuval, Tzahit and Shmueli, Amir and Harman-Boehm, Ilana	2016	1098-3015	19	6	844-851	RAYYAN-EXCLUSION-REASONS: not considering skin scar treatment
Adherent scars: Do they really exist?	Ferriero G and Vercelli S and Salgovic L and Sartorio F	2015	1524-475X (Electronic)	23	2	297-8	RAYYAN-EXCLUSION-REASONS: Not considering physical therapy interventions
Adhesion formation after intracapsular myomectomy with or without adhesion barrier.	Tinelli A and Malvasi A and Guido M and Tsin DA and Hudelist G and Hurst B and Stark M and Mettler L	2011	1556-5653 (Electronic)	95	5	1780-5	RAYYAN-EXCLUSION-REASONS: not considering skin scar treatment
Adhesion of flexor hallucis longus at the site of a tibial-shaft fracture - A cause of a checkrein deformity	Yuen, C.P. and Lui, T.H.	2015	["1460-9584", "1268-7731"]	21	1	e23-e26	RAYYAN-EXCLUSION-REASONS: not considering skin scar treatment
Adhesion-related small bowel obstruction	Moran, B.J.	2007	["1462-8910", "1463-1318"]	9		39-44	RAYYAN-EXCLUSION-REASONS: not considering skin scar treatment
Adhesions after abdominal, pelvic and intra-uterine surgery and their prevention	Wallwiener, M. and Br√∂lmann, H. and Koninckx, P.R. and Lundorff, P. and Lower, A.M. and Wattiez, A. and Mara, M. and De Wilde, R.L.	2012	["1613-2076", "1613-2084"]	9	4	465-466	RAYYAN-EXCLUSION-REASONS: not considering skin scar treatment
Adhesions in the setting of hip arthroscopy	Ruzbarsky, J.J. and Soares, R.W. and Comfort, S.M. and Arner, J.W. and Philippon, M.J.	2023	["2058-5241", "2396-7544"]	8	11	792-797	RAYYAN-EXCLUSION-REASONS: not considering skin scar treatment
Adhesions small bowel obstruction in emergency setting: conservative or operative treatment?	Assenza M and De Gruttola I and Rossi D and Castaldi S and Falaschi F and Giuliano G	2016	0391-9005 (Print)	37	4	145-149	RAYYAN-EXCLUSION-REASONS: not considering skin scar treatment
Adhesive capsulitis of the ankle (frozen ankle).	van Moppes FI and van den Hoogenband CR and Greep JM	1979	0344-8444 (Print)	94	4	313-5	RAYYAN-EXCLUSION-REASONS: not considering skin scar treatment
Adhesive capsulitis.	Neviaser TJ	1987	0030-5898 (Print)	18	3	439-43	RAYYAN-EXCLUSION-REASONS: not considering skin scar treatment
Adhesive capsulitis: Current concepts in diagnosis and treatment	Lynch, T.S. and Edwards, S.L.	2013	["1940-7041", "1941-7551"]	24	4	365-369	RAYYAN-EXCLUSION-REASONS: not considering skin scar treatment
Adhesive Capsulitis: prospective Analysis of Efficacy and Financial Impact for Use of Physical Therapy in Treatment	NCT02283996,	2014					RAYYAN-EXCLUSION-REASONS: not considering skin scar treatment
Adhesive ileus treated by electroacupuncture at Zhigou (TE 6) and Zusanli (ST 36): a randomized controlled study	Wen, Q and Chen, WW and Li, J and Zhao, Y and Li, N and Wang, CW	2012		32	11	961‚Äê965	RAYYAN-EXCLUSION-REASONS: not considering skin scar treatment
Adhesive obstruction of the small intestine: A retrospective review	Hall, R.I.	1984	0007-0947	38	3	89-92	RAYYAN-EXCLUSION-REASONS: not considering skin scar treatment
Adhesive small bowel obstruction in children and adolescents: Operative utilization and factors associated with bowel loss	Lautz, T.B. and Raval, M.V. and Reynolds, M. and Barsness, K.A.	2011	1072-7515	212	5	855-861	RAYYAN-EXCLUSION-REASONS: not considering skin scar treatment
Adhesive small bowel obstruction in children: the place and predictors of success for conservative treatment.	Akg√ºr FM and Tanyel FC and B√ºy√ºkpamuk√ßu N and Hi√ßs√∂nmez A	1991	0022-3468 (Print)	26	1	37-41	RAYYAN-EXCLUSION-REASONS: not considering skin scar treatment
Adhesive small bowel obstruction. A review of 321 cases in a Thai hospital.	Tanphiphat C and Chittmittrapap S and Prasopsunti K	1987	0002-9610 (Print)	154	3	283-7	RAYYAN-EXCLUSION-REASONS: not considering skin scar treatment
Adhesive Small Bowel Obstruction: A Review.	Ghimire P and Maharjan S	2023	1815-672X (Electronic)	61	260	390-396	RAYYAN-EXCLUSION-REASONS: not considering skin scar treatment
Adhesive small bowel obstruction: how long can patients tolerate conservative treatment?	Shih SC and Jeng KS and Lin SC and Kao CR and Chou SY and Wang HY and Chang WH and Chu CH and Wang TE	2003	1007-9327 (Print)	9	3	603-5	RAYYAN-EXCLUSION-REASONS: not considering skin scar treatment
Adhesive small bowel obstruction-Acute management and treatment in children	Lautz, T.B. and Barsness, K.A.	2014	["1532-9453", "1055-8586"]	23	6	349-352	RAYYAN-EXCLUSION-REASONS: not considering skin scar treatment
Adipofascial radial forearm flap after failed surgical treatment of lateral epicondylitis	Gaede, F.	2006	0001-6462	72	6	761-764	RAYYAN-EXCLUSION-REASONS: not considering skin scar treatment
Adipose stromal vascular fraction: a promising treatment for severe burn injury	Fakiha, K.	2022	["1749-0774", "0914-7470"]	35	5	1323-1337	RAYYAN-EXCLUSION-REASONS: Not considering physical therapy interventions
Adipose tissue as a source of growth factors to promote wound healing: a human study of skin graft donor sites	L√≥pez, J.F. and Mikkola, A. and Sarkanen, J.-R. and Kaartinen, I.S. and Kuokkanen, H.O. and Ylikomi, T.	2022	["2052-2916", "0969-0700"]	31	4	282-292	RAYYAN-EXCLUSION-REASONS: not considering skin scar treatment
Adipose-derived regenerative cells and fat grafting for treating breast cancer-related lymphedema: Lymphoscintigraphic evaluation with 1 year of follow-up	Toyserkani, N.M. and Jensen, C.H. and Tabatabaeifar, S. and J√∏rgensen, M.G. and Hvidsten, S. and Simonsen, J.A. and Andersen, D.C. and Sheikh, S.P. and S√∏rensen, J.A.	2019	["1878-0539", "1748-6815"]	72	1	71-77	RAYYAN-EXCLUSION-REASONS: Not meeting eligibility criteria (Cancer)
Adipose-derived regenerative cells and lipotransfer in alleviating breast cancer-related lymphedema: An open-label phase I trial with 4 years of follow-up	J√∏rgensen, M.G. and Toyserkani, N.M. and Jensen, C.H. and Andersen, D.C. and Sheikh, S.P. and S√∏rensen, J.A.	2021	["2157-6580", "2157-6564"]	10	6	844-854	RAYYAN-EXCLUSION-REASONS: Not meeting eligibility criteria (Cancer)
Adjacent interdigital pinning versus miniplate fixation in periarticular comminuted fracture of base of proximal phalanx ; A Randomized Controlled Trial	TCTR20230215002,	2023					RAYYAN-EXCLUSION-REASONS: not considering skin scar treatment
Adjunctive 830 nm light-emitting diode therapy can improve the results following aesthetic procedures	Calderhead, R.G. and Kim, W.-S. and Ohshiro, T. and Trelles, M.A. and Vasily, D.B.	2015	["1884-7269", "0898-5901"]	24	4	277-289	RAYYAN-EXCLUSION-REASONS: not considering skin scar treatment
Adjunctive techniques in facial paralysis	Mashkevich, G. and Azizzadeh, B.	2012	["1043-1810", "1557-9395"]	23	4	282-287	RAYYAN-EXCLUSION-REASONS: not considering skin scar treatment
Adjunctive virtual reality for procedural pain management of burn patients during dressing change or physical therapy: a systematic review and meta-analysis of randomized controlled trials	Luo H; Cao C; Zhong J; Chen J; Cen Y	2019					RAYYAN-EXCLUSION-REASONS: not considering skin scar treatment
Adjuncts to Improve Nasal Reconstruction Results.	Gordon SL and Hurst EA	2017	1098-8793 (Electronic)	33	1	82-86	RAYYAN-EXCLUSION-REASONS: Not considering physical therapy interventions
Adjustable Cortical Fixation Repair Is a Safe and Effective Technique for Quadriceps Tendon Rupture	Gould, H.P. and Gosnell, G.G. and Bano, J.M. and Rate, W.R. and Sequeira, S.B. and Marchant, M.H.	2023	2666-061X	5	5		RAYYAN-EXCLUSION-REASONS: not considering skin scar treatment
Administration of skin care regimens containing Œ≤-glucan for skin recovery after fractional laser therapy: A split-face, double-blinded, vehicle-controlled study	Cao, Y. and Wang, P. and Zhang, G. and Hu, C. and Zhang, H. and Wang, X.	2021	["1473-2165", "1473-2130"]	20	6	1756-1762	RAYYAN-EXCLUSION-REASONS: not considering skin scar treatment
Adolescents‚Äô Experience with Scoliosis Surgery: A Qualitative Study	Rullander, Anna-Clara and Isberg, Stefan and Karling, Mats and Jonsson, H√•kan and Lindh, Viveca	2013	1524-9042	14	1	50-59	RAYYAN-EXCLUSION-REASONS: not considering skin scar treatment
Adult female acne: A new paradigm	Dr√©no, B. and Layton, A. and Zouboulis, C.C. and L√≥pez-Estebaranz, J.L. and Zalewska-Janowska, A. and Bagatin, E. and Zampeli, V.A. and Yutskovskaya, Y. and Harper, J.C.	2013	["0926-9959", "1468-3083"]	27	9	1063-1070	RAYYAN-EXCLUSION-REASONS: Not meeting eligibility criteria (Skin disorder)
Adult intestinal malrotation presenting with small bowel obstruction: Anatomy for the radiologist and surgeon	Sylvan, A. and Thapar, A. and Sufi, P. and Oshowo, A. and Bhanhan, C.	2015	1098-2353	28	3	419	RAYYAN-EXCLUSION-REASONS: not considering skin scar treatment
Adult mesenchymal stem cells for the treatment in patients with rotator cuff disease: Present and future direction	Kwon, D.R. and Park, G.-Y.	2018	["2305-5847", "2305-5839"]	6	22		RAYYAN-EXCLUSION-REASONS: not considering skin scar treatment
Adult presentation of locked ‚Äòcongenital‚Äô trigger thumb: A case report	Chung, M.M.T.	2023	2210-2612	111			RAYYAN-EXCLUSION-REASONS: not considering skin scar treatment
Adult psychosocial adjustment following childhood injury: The effect of disfigurement	Love, B. and Byrne, C. and Roberts, J.	1987	0273-8481	8	4	280-285	RAYYAN-EXCLUSION-REASONS: not considering skin scar treatment
Adult sensory neurons regenerate axons through adult CNS white matter: Implications for functional restoration after SCI	Davies, S. and Silver, J.	2000	1082-0744	6	2	27-41	RAYYAN-EXCLUSION-REASONS: not considering skin scar treatment
Adult stem cell transplants for spinal cord injury repair: current state in preclinical research.	Hern√°ndez J and Torres-Esp√≠n A and Navarro X	2011	2212-3946 (Electronic)	6	3	273-87	RAYYAN-EXCLUSION-REASONS: not considering skin scar treatment
Adult with exertional dyspnoea and abnormal ECG	Zhou, L. and Chen, H. and Li, H.	2021	["1468-201X", "1355-6037"]	107	13	1039-1102	RAYYAN-EXCLUSION-REASONS: not considering skin scar treatment
Adults with familial hypercholesterolaemia have healthier dietary and lifestyle habits compared with their non-affected relatives: the SAFEHEART study.	Arroyo-Olivares, Raquel and Alonso, Rodrigo and Quintana-Navarro, Gracia and Fuentes-Jim√©nez, Francisco and Mata, Nelva and Mu√±iz-Grijalvo, Ovidio and D√≠az-D√≠az, Jos√© L and Zamb√≥n, Daniel and Arrieta, Francisco and Garc√≠a-Cruces, Jes√∫s and Garrido-Sanjuan, Juan A and Banegas, Jos√© R and Mata, Pedro	2019	1368-9800	22	8	1433-1443	RAYYAN-EXCLUSION-REASONS: not considering skin scar treatment
Adults with repaired tetralogy of fallot: Fixed but not cured	Farzaneh-Far, A. and Scheidt, S.	2003	0197-3118	24	7	387-391	RAYYAN-EXCLUSION-REASONS: not considering skin scar treatment
Advanced practice physiotherapy in patients with musculoskeletal disorders: a systematic review.	Desmeules, Fran√ßois and Roy, Jean-S√©bastien and Macdermid, Joy C and Champagne, Fran√ßois and Hinse, Odette and Woodhouse, Linda June	2012	1471-2474	13	1	107-107	RAYYAN-EXCLUSION-REASONS: not considering skin scar treatment
Advanced Techniques in Nonsurgical Rhinoplasty	Mehta, U. and Fridirici, Z.	2019	["1558-1926", "1064-7406"]	27	3	355-365	RAYYAN-EXCLUSION-REASONS: not considering skin scar treatment
Advances in breast reconstruction after mastectomy	Edlich, R.F. and Winters, K.L. and Faulkner, B.C. and Bill, T.J. and Lin, K.Y.	2005	1050-6934	15	2	197-207	RAYYAN-EXCLUSION-REASONS: not considering skin scar treatment
Advances in burn care management: role of the speech-language pathologist.	Williams AI and Baker BM	1992	0273-8481 (Print)	13	6	642-9	RAYYAN-EXCLUSION-REASONS: Not considering physical therapy interventions
Advances in endoscopic Frontal Sinus Surgery	Folbe, A.J. and Svider, P.F. and Eloy, J.A.	2014	["1557-9395", "1043-1810"]	25	2	180-186	RAYYAN-EXCLUSION-REASONS: not considering skin scar treatment
Advances in facial rejuvenation: Botulinum toxin type A, hyaluronic acid dermal fillers, and combination therapies - Consensus recommendations	Carruthers, J.D.A. and Glogau, R.G. and Blitzer, A. and Anderson, R.L. and Cohen, J.L. and Cox, S.E. and Dayan, S.H. and Draelos, Z.D. and Fagien, S. and Gendler, E.C. and Goldman, M.P. and Lupo, M.P. and Maas, C.S. and Taylor, S.C. and Wu, J. and Yoelin, S.G.	2008	0032-1052	121		5S-30S	RAYYAN-EXCLUSION-REASONS: not considering skin scar treatment
Advances in Management of Spinal Cord Injury Using Stem Cell-derived Extracellular Vesicles: A Review Study	Afsartala, Z. and Hadjighassem, M. and Shirian, S. and Ebrahimi-Barough, S. and Gholami, L. and Hussain, M.F. and Yaghoobi, M. and Ai, J.	2023	2228-7442	14	4	443-452	RAYYAN-EXCLUSION-REASONS: not considering skin scar treatment
Advances in scar management: prevention and management of hypertrophic scars and keloids	Del Toro, D. and Dedhia, R. and Tollefson, T.T.	2016	["1531-6998", "1068-9508"]	24	4	322-329	RAYYAN-EXCLUSION-REASONS: Already included in a evidence synthesis
Advances in the healing of flexor tendon injuries.	Sammer DM and Chung KC	2014	1524-475X (Electronic)	22		2024-09-25	RAYYAN-EXCLUSION-REASONS: not considering skin scar treatment
Advances in the pathogenesis and clinical application prospects of tumor biomolecules in keloid	Xia, Y. and Wang, Y. and Shan, M. and Hao, Y. and Liu, H. and Chen, Q. and Liang, Z.	2022	2321-3876	10			RAYYAN-EXCLUSION-REASONS: Not considering physical therapy interventions
Advances in the treatment of keloids.	Viera MH and Caperton CV and Berman B	2011	1545-9616 (Print)	10	5	468-80	RAYYAN-EXCLUSION-REASONS: Not possible retrieving Full Text
Advances in the understanding of the pathophysiology and management of aortic stenosis: role of novel imaging techniques.	Singh A and Steadman CD and McCann GP	2014	1916-7075 (Electronic)	30	9	994-1003	RAYYAN-EXCLUSION-REASONS: not considering skin scar treatment
Advantages and Disadvantages of Using Small and Large Animals in Burn Research: Proceedings of the 2021 Research Special Interest Group	Burmeister, D.M. and Supp, D.M. and Clark, R.A. and Tredget, E.E. and Powell, H.M. and Enkhbaatar, P. and Bohannon, J.K. and Cancio, L.C. and Hill, D.M. and Nygaard, R.M.	2022	["1559-0488", "1559-047X"]	43	5	1032-1041	RAYYAN-EXCLUSION-REASONS: Not meeting eligibility criteria (Animal study)
Adverse effects of Lugol's iodine: Heart failure in a patient with subcutaneous phycomycosis from a resource-limited setting	Karahalios, D.S. and Shaw, A. and Arunga, B. and Lenehan, C. and Sing'oei, V. and Otieno, W.	2022	2211-7539	38		2024-12-09	RAYYAN-EXCLUSION-REASONS: not considering skin scar treatment
Adverse reaction to irrigation with povidone-iodine after deep-impacted, lower third molar extraction.	Sammartino G and Tia M and Tete S and Perillo L and Trosino O	2012	0393-974X (Print)	26	1	145-9	RAYYAN-EXCLUSION-REASONS: not considering skin scar treatment
Adverse reactions after nonablative radiofrequency: follow-up of 290 patients.	de Felipe I and Del Cueto SR and P√©rez E and Redondo P	2007	1473-2165 (Electronic)	6	3	163-6	RAYYAN-EXCLUSION-REASONS: not considering skin scar treatment
Adverse side effects with hyaluronic acid fillers: A case report	Becker, P. and Pabst, A. and Thiele, O. and Rudat, J. and Werkmeister, R.	2021	2667-1476	2			RAYYAN-EXCLUSION-REASONS: not considering skin scar treatment
Aerobic exercise or stretching as add-on to inpatient treatment of depression: Similar antidepressant effects on depressive symptoms and larger effects on working memory for aerobic exercise alone.	Imboden, Christian and Gerber, Markus and Beck, Johannes and Holsboer-Trachsler, Edith and P√ºhse, Uwe and Hatzinger, Martin	2020	0165-0327	276		866-876	RAYYAN-EXCLUSION-REASONS: not considering skin scar treatment
Aerobic exercise training in modulation of aerobic physical fitness and balance of burned patients	Ali ZMI; el-Refay BH; Ali RR	2015					RAYYAN-EXCLUSION-REASONS: not considering skin scar treatment
Aerobic exercise: effects on selected health variables in menopausal women (women)	Polis NS	1989				211 p-211 p	RAYYAN-EXCLUSION-REASONS: not considering skin scar treatment
Aesthetic acupuncture in general practice acupuncture	Cromey, M.	2007	1351-6647	5	5	40-44	RAYYAN-EXCLUSION-REASONS: not considering skin scar treatment
Aesthetic and functional breast surgery	Gutowski, K.A.	2006	0009-9201	49	2	337-345	RAYYAN-EXCLUSION-REASONS: not considering skin scar treatment
Aesthetic and Functional Rehabilitation of Postburn Maxillofacial Deformity.	Mohanty S and Bodh R and Dabas J and Kumari S and Kohli S	2019	1536-3732 (Electronic)	30	5	e460-e462	RAYYAN-EXCLUSION-REASONS: not considering skin scar treatment
Aesthetic and functional results from nailfold recession following fingertip amputations	Xing, S. and Shen, Z. and Jia, W. and Cai, Y.	2015	["1531-6564", "0363-5023"]	40	1	2024-07-01	RAYYAN-EXCLUSION-REASONS: not considering skin scar treatment
Aesthetic Concepts and Interdisciplinary Approach in a Patient With Bilateral Cleft Lip and Palate and Missing Premaxilla: A Case Report.	Abreu A and Londono J and Torosian A and Yu J and Levy-Bercowski D	2021	1545-1569 (Electronic)	58	8	1056-1062	RAYYAN-EXCLUSION-REASONS: not considering skin scar treatment
Aesthetic dermatology for aging ethnic skin.	Davis EC and Callender VD	2011	1524-4725 (Electronic)	37	7	901-17	RAYYAN-EXCLUSION-REASONS: not considering skin scar treatment
Aesthetic Design of Expanded Bilateral Superficial Temporal Vascular Fascial Pedicled Flap for Repairing Maxillocervical Scars	Cao, Z. and Liu, L. and Fan, J. and Tian, J. and Gan, C. and Jiao, H. and Yang, Z.	2021	1536-3708	87	5	509-513	RAYYAN-EXCLUSION-REASONS: not considering skin scar treatment
Aesthetic evaluation after non-invasive treatment for superficial basal cell carcinoma	Mosterd, K. and Arits, A.H.M.M. and Nelemans, P.J. and Kelleners-Smeets, N.W.J.	2013	["0926-9959", "1468-3083"]	27	5	647-650	RAYYAN-EXCLUSION-REASONS: Not meeting eligibility criteria (Cancer)
Aesthetic Facial Skeletal Contouring in the Asian Patient	Morris, D.E. and Moaveni, Z. and Lo, L.-J.	2007	0094-1298	34	3	547-556	RAYYAN-EXCLUSION-REASONS: not considering skin scar treatment
Aesthetic pectoral muscle flap repair for refractory enterocutaneous fistula after salvage esophagectomy in a female patient	Isagawa, Y. and Kanetaka, K. and Kobayashi, S. and Yoneda, A. and Oishi, M. and Tanaka, K. and Eguchi, S.	2020	0001-6055	64	2	61-63	RAYYAN-EXCLUSION-REASONS: not considering skin scar treatment
Aesthetic practice in Nepal	Karn, D.	2013	["1812-2078", "1812-2027"]	11	42	109	RAYYAN-EXCLUSION-REASONS: not considering skin scar treatment
Aesthetic Results, Functional Outcome and Radiographic Analysis in THA by Direct Anterior, Bikini and Postero-Lateral Approach: Is It Worth the Hassle?	Di Martino, A. and Brunello, M. and Rossomando, V. and Pederiva, D. and Schilardi, F. and Stefanini, N. and Geraci, G. and Faldini, C.	2023	2077-0383	12	3		RAYYAN-EXCLUSION-REASONS: not considering skin scar treatment
Aesthetics in breast conserving therapy: Do objectively measured results match patients' evaluations?	Heil, J. and Dahlkamp, J. and Golatta, M. and Rom, J. and Domschke, C. and Rauch, G. and Cardoso, M.J. and Sohn, C.	2011	["1068-9265", "1534-4681"]	18	1	134-138	RAYYAN-EXCLUSION-REASONS: not considering skin scar treatment
Affective forecasting in schizophrenia: Comparing predictions to real-time Ecological Momentary Assessment (EMA) ratings.	Brenner, Christopher J. and Ben-Zeev, Dror	2014	1095-158X U2 - PMID: NLM25496200.	37	4	316-320	RAYYAN-EXCLUSION-REASONS: not considering skin scar treatment
After partial knee replacement, patients can kneel, but they need to be taught to do so: a single-blind randomized controlled trial.	Jenkins C and Barker KL and Pandit H and Dodd CA and Murray DW	2008	1538-6724 (Electronic)	88	9	1012-21	RAYYAN-EXCLUSION-REASONS: not considering skin scar treatment
After the workshop: a model to evaluate long-term benefits of continuing education.	Beggs C and Sumsion T	1997	0300-0508	49	4	279-291	RAYYAN-EXCLUSION-REASONS: not considering skin scar treatment
Age and Gender Differences in Fall-Related Factors Affecting Community-Dwelling Older Adults.	SUH, Minhee and KIM, Da Hye and CHO, Insook and HAM, Ok Kyung	2023	1682-3141	31	2	e270-e270	RAYYAN-EXCLUSION-REASONS: not considering skin scar treatment
Age and gender influences on the needs, concerns and strategies of CABG caregivers	Halm, M.A.	2017	["1527-3288", "0147-9563"]	46	3	159-165	RAYYAN-EXCLUSION-REASONS: not considering skin scar treatment
Age at menarche and the menstrual pattern of secondary school adolescents in northwest Ethiopia.	Zegeye DT and Megabiaw B and Mulu A and Zegeye, Desalegn Tegabu and Megabiaw, Berihun and Mulu, Abay	2009	1472-6874	9		29-29	RAYYAN-EXCLUSION-REASONS: not considering skin scar treatment
Age pathognomonic indicators of injury predisposition as a basis for public health preservation during physical activity	Sankova, M.V. and Nikolenko, V.N. and Oganesyan, M.V. and Vovkogon, A.D. and Chirkova, E.L. and Sinelnikov, M.Y.	2021	["1660-4601", "1661-7827"]	18	4	2024-09-01	RAYYAN-EXCLUSION-REASONS: not considering skin scar treatment
Age, period, and cohort effects on physical activity among elderly men during 10 years of follow-up: the Zutphen Elderly Study.	Bijnen, F C and Feskens, E J and Caspersen, C J and Mosterd, W L and Kromhout, D	1998	1079-5006	53	3	M235-M241	RAYYAN-EXCLUSION-REASONS: not considering skin scar treatment
Age-related determinants of outcome after acute myocardial infarction: a dobutamine-atropine stress echocardiographic study.	Smart S and Sagar K and Tresch D	2002	0002-8614 (Print)	50	7	1176-85	RAYYAN-EXCLUSION-REASONS: not considering skin scar treatment
Aggressive non-alcoholic steatohepatitis following rapid weight loss and/or malnutrition	Tsai, J.-H. and Ferrell, L.D. and Tan, V. and Yeh, M.M. and Sarkar, M. and Gill, R.M.	2017	["1530-0285", "0893-3952"]	30	6	834-842	RAYYAN-EXCLUSION-REASONS: not considering skin scar treatment
Aging and sexuality	Thornhill, T.H. and Smith, L.S.	2007	0148-4818	32	6	HS5-HS18	RAYYAN-EXCLUSION-REASONS: not considering skin scar treatment
Agomir-331 Suppresses Reactive Gliosis and Neuroinflammation after Traumatic Brain Injury.	Wang JX and Xiao X and He XC and He BD and Liu CM and Teng ZQ	2023	2073-4409 (Electronic)	12	20		RAYYAN-EXCLUSION-REASONS: not considering skin scar treatment
Agreement and reliability of repeated bedside respiratory muscle strength measurements in acute and subacute stroke.	Lewko, Agnieszka and Sidaway, Marta and Kulnik, Stefan Tino and Krawczyk, Maciej	2021	1358-2267	26	2	2024-11-01	RAYYAN-EXCLUSION-REASONS: not considering skin scar treatment
Agreement between isokinetic eccentric hamstring strength, Nordic hamstring strength and Nordic break-point angle in a sample of trained and healthy individuals.	Miralles-Iborra, A. and Elvira, J. L. L. and Urban, T. and Calado, A. and Del Coso, J. and Moreno-P√©rez, V.	2023	1746-1391	23	2	155-164	RAYYAN-EXCLUSION-REASONS: not considering skin scar treatment
Alcohol consumption and risk for coronary heart disease among men with hypertension.	Beulens JW and Rimm EB and Ascherio A and Spiegelman D and Hendriks HF and Mukamal KJ and Beulens, Joline W J and Rimm, Eric B and Ascherio, Alberto and Spiegelman, Donna and Hendriks, Henk F J and Mukamal, Kenneth J	2007	0003-4819	146	1	1935-10-01	RAYYAN-EXCLUSION-REASONS: not considering skin scar treatment
Alcohol septal ablation for hypertrophic obstructive cardiomyopathy: Is it safe?	Veselka, J.	2009	["1522-1946", "1522-726X"]	74	3	520-521	RAYYAN-EXCLUSION-REASONS: not considering skin scar treatment
Al-Hijamah and oral honey for treating thalassemia, Conditions of iron overload, and hyperferremia: Toward improving the therapeutic outcomes	Sayed, S.M.E. and Baghdadi, H. and Abou-Taleb, A. and Mahmoud, H.S. and Maria, R.A. and Ahmed, N.S. and Nabo, M.M.H.	2014	1179-2736	5		219-237	RAYYAN-EXCLUSION-REASONS: not considering skin scar treatment
All-Autograft Multiligament Knee Reconstruction of the Posterior Cruciate Ligament, Anterior Cruciate Ligament, and Posterolateral Corner (KD-IIIL)	Hetsroni, I. and Mann, G. and Marino, G. and Ohana, N.	2021	2212-6287	10	6	e1559-e1572	RAYYAN-EXCLUSION-REASONS: not considering skin scar treatment
Allergic contact dermatitis Patient management and education	Mowad, C.M. and Anderson, B. and Scheinman, P. and Pootongkam, S. and Nedorost, S. and Brod, B.	2016	["1097-6787", "0190-9622"]	74	6	1043-1054	RAYYAN-EXCLUSION-REASONS: Not meeting eligibility criteria (Skin disorder)
Allergic reaction to peripheral nerve stimulator	Zhou, L. and Lee, A. and Schaffner, R. and Dworkin, G.	2012	1876-5297	5		2015-12-01	RAYYAN-EXCLUSION-REASONS: not considering skin scar treatment
Allocation of Therapist Time: Mobilization of CFU's in Hand w/Burn Injury	Fletchall, S. and Hartl, G.	2023	1559-0488	44		S71	RAYYAN-EXCLUSION-REASONS: not considering skin scar treatment
Allogenic Simple Limbal Epithelial Transplantation Versus Amniotic Membrane Grafting in the Early Management of Severe-Grade Ocular Chemical Injuries‚ÄîA Retrospective Comparative Study	Agarwal, S. and Srinivasan, B. and Gupta, R. and Iyer, G.	2020	["1879-1891", "0002-9394"]	217		297-304	RAYYAN-EXCLUSION-REASONS: not considering skin scar treatment
Aloe vera for prevention and treatment of infusion phlebitis	Zheng, GH and Yang, L and Chen, HY and Chu, JF and Mei, L	2014	1465-1858		6		RAYYAN-EXCLUSION-REASONS: not considering skin scar treatment
Aloe vera for treating acute and chronic wounds	Dat, AD and Poon, F and Pham, KBT and Doust, J	2012	1465-1858		2		RAYYAN-EXCLUSION-REASONS: not considering skin scar treatment
Alpha-1, are you in? (C)harlie (O)scar (P)appa (D)elta, over!	Muntingh, G.L.	2016	["2078-6204", "2078-6190"]	58	1	19-26	RAYYAN-EXCLUSION-REASONS: not considering skin scar treatment
Alterations in functional movement after axillary burn scar contracture: a motion analysis study.	Palmieri TL and Petuskey K and Bagley A and Takashiba S and Greenhalgh DG and Rab GT	2003	0273-8481 (Print)	24	2	104-8	RAYYAN-EXCLUSION-REASONS: not considering skin scar treatment
Alterations of Vertical Jump Mechanics after a Half-Marathon Mountain Running Race.	Rousanoglou, Elissavet N. and Noutsos, Konstantinos and Pappas, Achilleas and Bogdanis, Gregory and Vagenas, Georgios and Bayios, Ioannis A. and Boudolos, Konstantinos D.	2016	1303-2968	15	2	277-286	RAYYAN-EXCLUSION-REASONS: not considering skin scar treatment
Altered interleukin-6 expression in fibroblasts from hypertrophic burn scars	Xue, H. and McCauley, R.L. and Zhang, W. and Martini, D.K.	2000	0273-8481	21	2	142-146	RAYYAN-EXCLUSION-REASONS: not considering skin scar treatment
Altered K(Ca)3.1 expression following burn injury and the therapeutic potential of TRAM-34 in post-burn hypertrophic scar formation.	Seo CH and Cui HS and Kim JB	2021	1878-1810 (Electronic)	236		133-146	RAYYAN-EXCLUSION-REASONS: not considering skin scar treatment
Altered vasopressin release and osmotic regulation during exercise in patients with pyelonephritic renal scarring.	Jacobson SH and Ekl√∂f O and Eriksson CG and Lins LE and Tidgren B and Winberg J	1990	0036-5599 (Print)	24	4	275-9	RAYYAN-EXCLUSION-REASONS: not considering skin scar treatment
Alternate splint for flexion contracture in children with burns.	Sudhakar G and Le Blanc M	2011	1545-004X (Electronic)	24	3	277-9	RAYYAN-EXCLUSION-REASONS: not considering skin scar treatment
Alternating Treatment With Nonablative Fractional Laser and Radiofrequency Microneedling for the Treatment of Acne Scars: A Prospective, Randomized, Split-Face Study.	Hartman N and Loyal J and Borsack S and Goldman M	2024	1524-4725 (Electronic)	50	1	81-85	RAYYAN-EXCLUSION-REASONS: Not meeting eligibility criteria (acne scarring)
Alternative reliable techniques in femoral torsion measurement	Delialioglu, M.O. and Tasbas, B.A. and Bayrakci, K. and Daglar, B. and Kurt, M. and Agar, M. and Gunel, U.	2006	["1060-152X", "1473-5865"]	15	1	28-33	RAYYAN-EXCLUSION-REASONS: not considering skin scar treatment
Alternative site for median nerve blockade allowing early functional rehabilitation after hand surgery	Watanabe, T. and Watanabe, I. and Koizumi, M. and Petrenko, A.B. and Baba, H.	2012	["0832-610X", "1496-8975"]	59	1	58-62	RAYYAN-EXCLUSION-REASONS: not considering skin scar treatment
Alternative splinting methods for the prevention and correction of burn scar torticollis.	Serghiou MA and McLaughlin A and Herndon DN	2003	0273-8481 (Print)	24	5	336-40; discussion 322	RAYYAN-EXCLUSION-REASONS: not meeting eligibility criteria
Alternative treatments for muscle injury: massage, cryotherapy, and hyperbaric oxygen	Tiidus, P.M.	2015	["1935-9748", "1935-973X"]				RAYYAN-EXCLUSION-REASONS: not considering skin scar treatment
Alternative, conservative treatment of postoperative scar on left facial half due to previous re-excision of temporal malignant skin melanoma with Theresien√∂l	Strashilov, S.A. and Yordanov, A.D. and Vasileva, P.P. and Vasileva, M.B.	2020	["1827-1782", "0394-9508"]	33	4	223-226	RAYYAN-EXCLUSION-REASONS: Not considering physical therapy interventions
Alternatives in reconstructive surgery after mastectomy.	Snyderman RK	1980	0008-543X (Print)	46	4	1053-8	RAYYAN-EXCLUSION-REASONS: not considering skin scar treatment
Ambulatory arterial endovascular treatment (AAET): Prospective evaluation of safety and effectiveness	Vernet, F. and Boufi, M. and Hartung, O. and Dona, B. and Alimi, Y.	2015	0890-5096	29	6	1071-1072	RAYYAN-EXCLUSION-REASONS: not considering skin scar treatment
Ambulatory continuous interscalene nerve blocks following adhesive capsulitis manipulation: A randomized, double-masked, placebo-controlled pilot study-final	Malhotra, N. and Madison, S. and Ward, S.R. and Sandhu, N. and Mariano, E.R. and Loland, V.R. and Ilfeld, B.	2012	1098-7339	37	6		RAYYAN-EXCLUSION-REASONS: not considering skin scar treatment
Ambulatory hysteroscopy: evidence-based guide to diagnosis and therapy	Bakour, S.H. and Jones, S.E. and O'Donovan, P.	2006	1521-6934	20	6	953-975	RAYYAN-EXCLUSION-REASONS: not considering skin scar treatment
Ambulatory oxygen for treatment of exertional hypoxaemia in pulmonary fibrosis (PFOX trial): a randomised controlled trial.	Holland AE and Corte T and Chambers DC and Palmer AJ and Ekstr√∂m MP and Glaspole I and Goh NSL and Hepworth G and Khor YH and Hoffman M and Vlahos R and Sk√∂ld M and Dowman L and Troy LK and Prasad JD and Walsh J and McDonald CF	2020	2044-6055 (Electronic)	10	12	e040798	RAYYAN-EXCLUSION-REASONS: not considering skin scar treatment
Amelioration of acquired nasopharyngeal stenosis, with bilateral Z-pharyngoplasty.	Wan DC and Kumar A and Head CS and Katchikian H and Bradley JP	2010	1536-3708 (Electronic)	64	6	747-50	RAYYAN-EXCLUSION-REASONS: not considering skin scar treatment,Not considering physical therapy interventions
Amenorrhea	Heiman, D.L.	2009	0095-4543	36	1	2017-01-01	RAYYAN-EXCLUSION-REASONS: not considering skin scar treatment
Amnion membrane improves results in treating neurogenic thoracic outlet syndrome	Sanders, R.J. and Annest, S.J.	2018	2468-4287	4	2	163-165	RAYYAN-EXCLUSION-REASONS: not considering skin scar treatment
Amnion-Based Injections in the Shoulder	NCT03770546,	2018					RAYYAN-EXCLUSION-REASONS: not considering skin scar treatment
Amniotic membrane transplant with superficial keratectomy in superficial corneal degenerations: efficacy in a rural population of north India.	Rao A and Sridhar U and Gupta AK	2008	0301-4738 (Print)	56	4	297-302	RAYYAN-EXCLUSION-REASONS: not considering skin scar treatment
Amniotic membrane transplantation for ocular surface reconstruction.	Azuara-Blanco A and Pillai CT and Dua HS	1999	0007-1161 (Print)	83	4	399-402	RAYYAN-EXCLUSION-REASONS: not considering skin scar treatment
Amniotic membrane transplantation with anterior stromal micropuncture for treatment of painful bullous keratopathy in eyes with poor visual potential.	Sonmez B and Kim BT and Aldave AJ	2007	0277-3740 (Print)	26	2	227-9	RAYYAN-EXCLUSION-REASONS: not considering skin scar treatment
Amputation and phantom limb pain: a pain-prevention model.	Bloomquist T	2001	0094-6354 (Print)	69	3	211-7	RAYYAN-EXCLUSION-REASONS: not considering skin scar treatment
Amputation and prostheses in Khartoum.	Mohamed IA and Ahmed AR and Ahmed ME	1997	0035-8835 (Print)	42	4	248-51	RAYYAN-EXCLUSION-REASONS: not considering skin scar treatment
Amputations and rehabilitation	Penn-Barwell, J.G. and Bennett, P.M.	2023	["1878-1764", "0263-9319"]	41	4	244-247	RAYYAN-EXCLUSION-REASONS: not considering skin scar treatment
Amputee rehabilitation and preprosthetic care	Klarich, J. and Brueckner, I.	2014	["1047-9651", "1558-1381"]	25	1	75-91	RAYYAN-EXCLUSION-REASONS: not considering skin scar treatment
Amputees and Sports.	Bragaru, Mihail and Dekker, Rienk and Geertzen, Jan H. B. and Dijkstra, Pieter U.	2011	0112-1642	41	9	721-740	RAYYAN-EXCLUSION-REASONS: not considering skin scar treatment
Amputees: Skin problems and prostheses	Levy, S.W.	1995	0011-4162	55	5	297-301	RAYYAN-EXCLUSION-REASONS: not considering skin scar treatment
Amyloidosis and Ocular Involvement: an Overview.	Dammacco R and Merlini G and Lisch W and Kivel√§ TT and Giancipoli E and Vacca A and Dammacco F	2020	1744-5205 (Electronic)	35	1	2026-07-01	RAYYAN-EXCLUSION-REASONS: not considering skin scar treatment
An additional case of the recurrent 15q24.1 microdeletion syndrome and review of the literature	Ng, I.S.L. and Chin, W.-H. and Lim, E.C.P. and Tan, E.-C.	2011	1832-4274	14	4	333-339	RAYYAN-EXCLUSION-REASONS: not considering skin scar treatment
An Adjustable-Traction Technique for Correction of Inverted Nipples.	Li W and Wu Y and Deng Y and Zhang P and Ren GS	2016	1536-3708 (Electronic)	76	1	29-33	RAYYAN-EXCLUSION-REASONS: not considering skin scar treatment
An algorithmic approach to breast reconstruction using latissimus dorsi myocutaneous flaps.	Durkin AJ and Pierpont YN and Patel S and Tavana ML and Uberti MG and Payne WG and Smith DJ and Smith PD	2010	1529-4242 (Electronic)	125	5	1318-1327	RAYYAN-EXCLUSION-REASONS: Not meeting eligibility criteria (Cancer)
An algorithmic approach to rehabilitation following arthroscopic surgery for arthrofibrosis of the knee.	Eckenrode BJ	2018	1532-5040 (Electronic)	34	1	66-74	RAYYAN-EXCLUSION-REASONS: not considering skin scar treatment
An algorythmic approach to restoration of the fronto-naso-periorbital skin defects using the forehead flaps.	Tan O	2010	1878-4119 (Electronic)	38	1	2024-08-11	RAYYAN-EXCLUSION-REASONS: not considering skin scar treatment
An analysis of keloid patient questions on Reddit	Wang, J. and Patel, P. and Jagdeo, J.	2024	["1524-475X", "1067-1927"]	32	2	164-170	RAYYAN-EXCLUSION-REASONS: not considering skin scar treatment
An analysis of reasons for failed back surgery syndrome and partial results after different types of surgical lumbar nerve root decompression	Bokov, A. and Istrelov, A. and Skorodumov, A. and Aleynik, A. and Simonov, A. and Mlyavykh, S.	2011	1533-3159	14	6	545-557	RAYYAN-EXCLUSION-REASONS: not considering skin scar treatment
An analysis of the overall patient satisfaction survey post laparoscopic hysterectomy at epsom hospital	Duroshola, O. and Lokuge, A.	2014	1613-2076	11	1	339-340	RAYYAN-EXCLUSION-REASONS: not considering skin scar treatment
An Analysis of the Recruitment and Participation of African American Men in Type 2 Diabetes Self-Management Research: A Review of the Published Literature.	Sherman, Ledric D. and Hawkins, Jaclynn Marie and Bonner, Timethia	2017	1937-1918	32	1	38-48	RAYYAN-EXCLUSION-REASONS: not considering skin scar treatment
An anatomical analysis of the treatment of prolapse of the rectum.	Wilson PM	1973	0256-9574 (Print)	47	28	1233-5	RAYYAN-EXCLUSION-REASONS: not considering skin scar treatment
An anesthetic technique to fabricate a pressure mask for controlling scar formation from facial burns	Layon, A.J. and Vetter, T.R. and Hanna, P.G. and Bingham, H.G.	1991	0273-8481	12	4	349-352	RAYYAN-EXCLUSION-REASONS: not considering skin scar treatment
An Apple That Day Kept the Athlete in Play	Brooks, L. and Price, D.	2023	1536-3724	33	3	e103-e104	RAYYAN-EXCLUSION-REASONS: not considering skin scar treatment
An application of propensity score methods to estimate the treatment effect of corticosteroids in patients with severe cutaneous adverse reactions	Sekula, P. and Caputo, A. and Dunant, A. and Roujeau, J.-C. and Mockenhaupt, M. and Sidoroff, A. and Schumacher, M.	2010	["1053-8569", "1099-1557"]	19	1	2018-10-01	RAYYAN-EXCLUSION-REASONS: not considering skin scar treatment
An Approach to Hair Loss in Pediatric Primary Care	Koblinski, J.E. and O'Haver, J.A. and Andrews, I.D.	2021	0891-5245	35	6	651-661	RAYYAN-EXCLUSION-REASONS: not considering skin scar treatment
An assessment of symptomatic relief after carpal tunnel release in patients on haemodialysis.	Khan UD	2008	1660-2110 (Electronic)	110	4	c264-7	RAYYAN-EXCLUSION-REASONS: not considering skin scar treatment
An assessment of the safety and efficacy of the Acne Scar Treatment Pen to treat facial acne scars	ISRCTN18051758,	2021					RAYYAN-EXCLUSION-REASONS: Not meeting eligibility criteria (Skin disorder)
An assistive device designed to convey independent donning of a shuttle lock trans-tibial prosthesis for a multiple limb amputee	Tamir, E. and Heim, M. and Oppenheim, U. and Siev-Ner, I.	2003	0309-3646	27	1	74-75	RAYYAN-EXCLUSION-REASONS: not considering skin scar treatment
An atypical foot infection.	Kite BW and Heng T	2016	0300-8495 (Print)	45	11	819-820	RAYYAN-EXCLUSION-REASONS: not considering skin scar treatment
An audit of foot surgery information leaflets from the patients' perspective.	Speirs S and Rees S and Tagoe M	2008	0958-2592	18	1	2014-07-01	RAYYAN-EXCLUSION-REASONS: not considering skin scar treatment
An automated design pipeline for transparent facial orthoses: A clinical study	Willis, S. and Waheed, U. and Coward, T. and Myant, C.	2022	1097-6841				RAYYAN-EXCLUSION-REASONS: not considering skin scar treatment
An effective group psychoeducational intervention for improving compliance with vaginal dilation: a randomized controlled trial.	Jeffries SA and Robinson JW and Craighead PS and Keats MR	2006	0360-3016 (Print)	65	2	404-11	RAYYAN-EXCLUSION-REASONS: not considering skin scar treatment
An effective procedure for skin stiffness measurement to improve Paediatric Burn Care.	Elrod J and M√ºller B and Mohr C and Meuli M and Mazza E and Schiestl C	2019	1879-1409 (Electronic)	45	5	1102-1111	RAYYAN-EXCLUSION-REASONS: not considering skin scar treatment
An Efficient Conservative Treatment Option for Cervical Pregnancy: Transcatheter Intra-Arterial Methotrexate Infusion Combined with Uterine Artery Embolization Followed by Curettage.	Ding W and Zhang X and Qu P	2019	1643-3750 (Electronic)	25		1558-1565	RAYYAN-EXCLUSION-REASONS: not considering skin scar treatment
An electron microscopic study of the fascia from the medial and lateral sides of clubfoot.	Zimny ML and Willig SJ and Roberts JM and D'Ambrosia RD	1985	0271-6798 (Print)	5	5	577-81	RAYYAN-EXCLUSION-REASONS: not considering skin scar treatment
An Electronic Geometric Model for 3D Scanning of Human Body Segments and Its Use in Prosthetics and Orthotics. Causes of Defects and Methods for Their Elimination	Shcherbina, K.K. and Golovin, M.A. and Suslyaev, V.G. and Marusin, N.V. and Yankovskii, V.M. and Zolotukhina, M.V.	2020	["1573-8256", "0006-3398"]	54	2	130-134	RAYYAN-EXCLUSION-REASONS: not considering skin scar treatment
An end of range orthosis to manage axilla contracture	Wicks, S. and Thomas, R. and Toose, C.	2021	2468-9122	5	4	162-166	RAYYAN-EXCLUSION-REASONS: not considering skin scar treatment
An endoscopic technique for restoration of voice after laryngectomy.	Singer MI and Blom ED	1980	0003-4894 (Print)	89	6	529-33	RAYYAN-EXCLUSION-REASONS: not considering skin scar treatment
An esophageal stent for short-term management of a retracted stoma and fistula	Tam, E. and Saltzman, D.J.	2018	0003-1348	84	2	E70-E72	RAYYAN-EXCLUSION-REASONS: not considering skin scar treatment
An evaluation of a ScarWork service for cancer survivors experiencing adverse effects of surgery and/or radiotherapy	de Valois, B. and Young, T. and Scarlett, C. and Holly, E.	2021	["1876-3839", "1876-3820"]	44			RAYYAN-EXCLUSION-REASONS: Not meeting eligibility criteria (Cancer)
An evaluation of functional improvement following surgical corrections of severe burn scar contracture in the axilla.	Tanaka A and Hatoko M and Tada H and Kuwahara M	2003	0305-4179 (Print)	29	2	153-7	RAYYAN-EXCLUSION-REASONS: Not meeting eligibility criteria (prior scar surgery)
An evaluation of the necessity for physiotherapy intervention for patients with isolated hand/forearm burns treated conservatively or with Biobrane	ACTRN12614000401651,	2014					RAYYAN-EXCLUSION-REASONS: not considering skin scar treatment
An evaluation of the pedicled thoracoumbilical flap in upper extremity reconstruction.	Boyd JB and Mackinnon SE	1989	0148-7043 (Print)	22	3	236-42	RAYYAN-EXCLUSION-REASONS: not considering skin scar treatment
An evaluation of the psychometric properties of the Rudimentary Observed Cognitive Assessment (ROCA)	Ganci, Keith J	2011	9781267403582			76 p-76 p	RAYYAN-EXCLUSION-REASONS: not considering skin scar treatment
An evaluation of two different methods for preoperative physical therapy information before abdominal surgery.	Berthelsen, Ole and Wiklund, Malin and S√§thil, Kerstin and Samulowitz, Anke and Fagevik Ols√©n, Monika	2020	1753-8068	13	2	102-110	RAYYAN-EXCLUSION-REASONS: not considering skin scar treatment
An evaluation tool for Myofascial Adhesions in Patients after Breast Cancer (MAP-BC evaluation tool): Concurrent, face and content validity.	De Groef A and Van Kampen M and Moortgat P and Anthonissen M and Van den Kerckhove E and Christiaens MR and Neven P and Geraerts I and Devoogdt N	2018	1932-6203 (Electronic)	13	3	e0193915	RAYYAN-EXCLUSION-REASONS: not considering skin scar treatment
An evaluation tool for myofascial adhesions in patients after breast cancer (MAP-BC evaluation tool): Development and interrater reliability.	De Groef A and Van Kampen M and Vervloesem N and De Geyter S and Dieltjens E and Christiaens MR and Neven P and Geraerts I and Devoogdt N	2017	1932-6203 (Electronic)	12	6	e0179116	RAYYAN-EXCLUSION-REASONS: not considering skin scar treatment
AN EX VIVO INVESTIGATION OF HIGH INTENSITY FOCUSED ULTRASOUND FOR TREATMENT OF CUTANEOUS NEUROFIBROMAS	Cahill, L.C. and Sakamoto, F.H. and Funk, M. and Farinelli, W.A. and Tam, J. and Cetrulo, C.L. and Anderson, R.R.	2023	1096-9101	55		S7-S9	RAYYAN-EXCLUSION-REASONS: not considering skin scar treatment
An expanded delivery model for outpatient burn rehabilitation	Wiechman SA; Carrougher GJ; Esselman PC; Klein MB; Martinez EM; Engrav LH; Gibran NS	2015					RAYYAN-EXCLUSION-REASONS: not considering skin scar treatment
An experience of education and rehabilitation medicine in the common form of Ehlers Danlos syndrome. About 180 cases	Hamonet, C. and Serre, N. and B√©nistan, K. and Deparcy, D. and Vlamynck, E. and Dutreuilh, A. and Vienne, M. and Bougatef, A. and Leroux, K. and Zeitoun, J.D. and Gompel, A. and Metlaine, A. and S√©journ√©, C. and Benachi, A. and Cordier, A.G. and Raffray, Y. and B√©zire, M.P.	2012	1877-0657	55		e123+e124	RAYYAN-EXCLUSION-REASONS: not considering skin scar treatment
An imperfect syllogism: granulocyte colony-stimulating factor mobilization and cardiac regeneration.	Dudley SC Jr and Simpson D	2008	1558-3597 (Electronic)	51	15	1438-9	RAYYAN-EXCLUSION-REASONS: not considering skin scar treatment
An improved 3D hydrogel culture model for glial scarring	Koss, K. and Churchward, M. and Toossi, A. and Mushawar, V. and Todd, K.	2017	1098-1136	65		E545-E546	RAYYAN-EXCLUSION-REASONS: not considering skin scar treatment
An Injustice to the Justice-Involved: A Brief Report on the Impact of Traumatic Brain Injury on Incarcerated Mothers.	Nguyen, Monica and Mead, Julia and St. Ivany, Amanda	2022	1556-3693	18	3	E18-E25	RAYYAN-EXCLUSION-REASONS: not considering skin scar treatment
An innovative treatment for anal incontinence: An initial experience with micro-fragmented autologous adipose tissue injection	Sturiale, A. and Fabiani, B. and Menconi, C. and Cafaro, D. and Celedon Porzio, F. and Naldini, G.	2020	1128-045X	24	4	367	RAYYAN-EXCLUSION-REASONS: not considering skin scar treatment
An inquiry into the emotional impact of sight loss and the counselling experiences and needs of blind and partially sighted people.	Thurston M	2010	1473-3145	10	1	2024-12-03	RAYYAN-EXCLUSION-REASONS: not considering skin scar treatment
An integrated management (Ayurveda and Modern medicine) of accidental burn injury: A case study	Shindhe, P.S. and K, P. and Killedar, R.S. and Prasannan, D. and A, K.	2023	["0976-2809", "0975-9476"]	14	2		RAYYAN-EXCLUSION-REASONS: Not considering physical therapy interventions
An intense inflammatory reaction to a proceed ventral patch	Rosol, N. and Iguidbashian, J. and Fitzgibbons, R.	2019	0003-1348	85	6	E284-E286	RAYYAN-EXCLUSION-REASONS: not considering skin scar treatment
An interactive ICT platform for early assessment and management of patient-reported concerns among older adults living in ordinary housing - development and feasibility.	Algilani, Samal and Langius‚ÄêEkl√∂f, Ann and Kihlgren, Annica and Blomberg, Karin	2017	0962-1067	26	11	1575-1583	RAYYAN-EXCLUSION-REASONS: not considering skin scar treatment
An interdisciplinary, culturally sensitive, and sustainable service delivery model for the management of children with severe burns living in China	Hayward, L. and Charrette, A. and Li, L.	2011	0031-9406	97		eS1510-eS1511	RAYYAN-EXCLUSION-REASONS: not considering skin scar treatment
An interesting case of vesical gossypiboma mimicking calculus	Selvakumar, S. and Ayesha Saheen, B. and Thiruvarul, P.V. and Periasamy, P. and Deepak, M. and Pitchaibalashanmugam, K. and Govindarajan, P.	2015	0970-1591	31		S148	RAYYAN-EXCLUSION-REASONS: not considering skin scar treatment
An interprofessional approach to prevent recurrent obstetric anal sphincter injury (OASIS): A case report	Thurston, L.A. and Stone, J. and Mileski, M. and Abrams, D. and Huggins, W.	2018	2050-0904	6	12	2326-2332	RAYYAN-EXCLUSION-REASONS: not considering skin scar treatment
An interventionalists' nightmare: Iatrogenic aortic dissection from left main coronary artery	Huang, C.-C. and Chen, C.K.	2018	1558-3597	71	16	S175-S176	RAYYAN-EXCLUSION-REASONS: not considering skin scar treatment
An intraoperative skin-stretching device to close wounds in Mohs defects.	Marrero GM and Dufresne RG Jr	1996	1076-0512 (Print)	22	6	546-50	RAYYAN-EXCLUSION-REASONS: not considering skin scar treatment
An Introduction to Burns	Ashouri, S.	2022	["1558-1381", "1047-9651"]	33	4	871-883	RAYYAN-EXCLUSION-REASONS: Already included in a evidence synthesis
An Investigation into Occupational Therapy Referral Priorities within Kensington and Chelsea Social Services.	Wright, Caroline and Ritson, Elizabeth	2001	0308-0226	64	8	393-397	RAYYAN-EXCLUSION-REASONS: not considering skin scar treatment
An investigation of different methods of stretching the structures which limit straight leg raise	Bleicher, K and Burton, S and Brunsden, J					15	RAYYAN-EXCLUSION-REASONS: not considering skin scar treatment
An isolated bladder endometriosis misdiagnosed as a bladder tumor	Ayari, Y. and Boussaffa, H. and Sellami, A. and Zaghbib, S. and Sami, B.R. and Nouira, Y.	2020	2214-4420	28			RAYYAN-EXCLUSION-REASONS: not considering skin scar treatment
An observational study of 79 cases of ineffective lumbar minimally invasive treatment: Cause analysis and treatment strategies	Cai, L. and Li, X. and Li, Q. and Wang, W. and Wang, Z. and Liu, W.	2021	["2283-9720", "0393-6384"]	37	6	3565-3569	RAYYAN-EXCLUSION-REASONS: not considering skin scar treatment
AN OMINOUS HOURGLASS: HYPERTROPHIC CARDIOMYOPATHY WITH LEFT VENTRICULAR APICAL ANEURYSM	Chen, K. and Zenni, M.M. and Su, J.	2022	["1558-3597", "0735-1097"]	79	9	2912	RAYYAN-EXCLUSION-REASONS: not considering skin scar treatment
An oncoplastic procedure for central and medio-cranial breast cancer	Fitzal, F. and Nehrer, G. and Hoch, D. and Riedl, O. and Gutharc, S. and Deutinger, M. and Jakesz, R. and Gnant, M.	2007	0748-7983	33	10	1158-1163	RAYYAN-EXCLUSION-REASONS: Not meeting eligibility criteria (Cancer)
An original observation of a fulminant rosacea!	Oukarfi, S. and Baybay, H. and Elloudi, S. and Mernissi, F.Z.	2020	1945-760X	12	2		RAYYAN-EXCLUSION-REASONS: not considering skin scar treatment
An outcome analysis comparing the thoracodorsal and internal mammary vessels as recipient sites for microvascular breast reconstruction: a prospective study of 100 patients.	Moran SL and Nava G and Behnam AB and Serletti JM	2003	0032-1052 (Print)	111	6	1876-82	RAYYAN-EXCLUSION-REASONS: not considering skin scar treatment
An overview of biological basis of pathologic scarring.	Mofikoya BO and Adeyemo WL and Ugburo AO	2012	1117-1936 (Print)	19	1	40-5	RAYYAN-EXCLUSION-REASONS: not considering skin scar treatment
An overview of clinical and experimental treatment modalities for port wine stains	Chen, J.K. and Ghasri, P. and Aguilar, G. and Van Drooge, A.M. and Wolkerstorfer, A. and Kelly, K.M. and Heger, M.	2012	["0190-9622", "1097-6787"]	67	2	289-304	RAYYAN-EXCLUSION-REASONS: not considering skin scar treatment
An overview of methods for the in vivo evaluation of tissue-engineered skin constructs	Lammers, G. and Verhaegen, P.D.H.M. and Ulrich, M.M.W. and Schalkwijk, J. and Middelkoop, E. and Weiland, D. and Nillesen, S.T.M. and Van Kuppevelt, T.H. and Daamen, W.F.	2011	1937-3368	17	1	33-55	RAYYAN-EXCLUSION-REASONS: not considering skin scar treatment
An overview of occupational therapy community practices in Latin America.	Vinz√≥n, Valentina and Allegretti, Mait√™ and Magalh√£es, Lilian	2020	2526-8910	28	2	600-620	RAYYAN-EXCLUSION-REASONS: not considering skin scar treatment
An Overview of Recent Developments in the Management of Burn Injuries	Radzikowska-B√ºchner, E. and ≈Åopuszy≈Ñska, I. and Flieger, W. and Tobiasz, M. and Maciejewski, R. and Flieger, J.	2023	["1422-0067", "1661-6596"]	24	22		RAYYAN-EXCLUSION-REASONS: Already included in a evidence synthesis
An overview of surgical techniques and non-surgical treatments in lifting the eyebrow including current treatments available	de Jongh, F.W. and Sanches, E.E. and Pouwels, S. and Kooiman, L.B.R. and Wehrens, K.M.E. and van Heerbeek, N. and Monstrey, S.J. and Tan, L.T. and Ingels, K.J.A.O.	2023	["1435-0130", "0930-343X"]	46	1	2024-08-01	RAYYAN-EXCLUSION-REASONS: not considering skin scar treatment
An overview of systemic lupus erythematosus	Helms, S. and Darbishire, P.L.	2010	0148-4818	35	9	HS14-HS22	RAYYAN-EXCLUSION-REASONS: not considering skin scar treatment
An overview of the pathogenesis, prevention and treatment of keloids	Ogawa, R.	2012	["1682-8631", "1682-4016"]	44	2	85-90	RAYYAN-EXCLUSION-REASONS: not considering skin scar treatment
An Overview on Evaluation of Wrist Ganglion Cysts Diagnostic and Management Approach	Alturki, M.A. and Luhayb, W.A.A. and Alshuhayb, A.H. and Alahmad, H.M. and Alfarhan, S.H. and Aldhufairi, A.M. and Saleem, E.R. and Algarni, M.A. and Alsannaa, M.M. and Almatari, M.A.	2022	2277-3657	11	1	2016-11-01	RAYYAN-EXCLUSION-REASONS: not considering skin scar treatment
AN ULNAR NEUROPATHY CASE WHOSE SYMPTOMS WERE INDUCED BY THE ELBOW EXTENSION TEST	Hara, Y.	2022	1529-8027	27		s24	RAYYAN-EXCLUSION-REASONS: not considering skin scar treatment
An ultrasound pattern of chronic sequelae following medial calf tennis leg injuries	Bird, S.	2017	1879-291X	43		S201-S202	RAYYAN-EXCLUSION-REASONS: not considering skin scar treatment
An umbilical surprise: a collective review on umbilical pilonidal sinus : An uncommon alternative diagnosis in common umbilical symptoms.	Ponten, J. and Luyer, M. and Nienhuijs, S. and Ponten, J B and Ponten, J E H and Luyer, M D P and Nienhuijs, S W	2016	1265-4906	20	4	497-504	RAYYAN-EXCLUSION-REASONS: not considering skin scar treatment
An uncommon nerve conduction study to assess severity of a supraorbital neuropathy: A case report	Connor, C. and Sridhara, C.R.	2014	1934-1482	6	9	S207-S208	RAYYAN-EXCLUSION-REASONS: not considering skin scar treatment
An underdiagnosed cause of an itchy back	Nakagawa, H. and Miyata, Y.	2021	["1349-7235", "0918-2918"]	60	12	1983	RAYYAN-EXCLUSION-REASONS: not considering skin scar treatment
An unexpected benefit after treatment with sacral neuromodulation for faecal incontinence	Polese, M. and Zanadrea, G.T. and Scardilli, M. and Massimini, D. and Lometti, A. and Delitala, A. and Garancini, M. and Tamini, N. and Scotti, M. and Giardini, V.	2013	1123-6337	17	1	145-146	RAYYAN-EXCLUSION-REASONS: not considering skin scar treatment
An unexpected cause of cervical radiculopathy: A broken knife blade in the neck for 28 years	Chiheub, R. and Remita, K.	2022	["1778-7254", "1297-319X"]	89	2		RAYYAN-EXCLUSION-REASONS: not considering skin scar treatment
An unexpected cause of ventricular tachycardia in a young patient	Tomoaia, R. and Beyer, R.S. and Puiu, M. and Dadarlat, A. and Fringu, F.I. and Gurzau, D. and Bardos, K.T. and Comsa, D.H. and Simu, G. and Pop, D. and Zdrenghea, D.	2020	2047-2412	21		i1158	RAYYAN-EXCLUSION-REASONS: not considering skin scar treatment
An unexpected complication with the use of a retrievable vena cava filter in late pregnancy	Debska, M. and Debski, R. and Muzyka, K. and Kurzyna, M. and Dabrowski, M.	2014	["1872-7654", "0301-2115"]	180	1	205-206	RAYYAN-EXCLUSION-REASONS: not considering skin scar treatment
An unexpected hand injury with pluridigital fractures due to premature explosion of a Ramadan cannon	Akg√ºl, H. and √ñzt√ºrk, G. and Balta, S. and Ba≈üak Can, H.	2015	1300-8757	26	2	S77	RAYYAN-EXCLUSION-REASONS: not considering skin scar treatment
An unusual case of biliary bezoar causing small bowel obstruction in a patient with ampullary diverticulum and stapled gastroplasty	Ashfaq, A. and Madura, J.A. and Chapital, A.B.	2014	1757-790X	2014			RAYYAN-EXCLUSION-REASONS: not considering skin scar treatment
An unusual case of hypertrophic cardiomyopathy causing right ventricular outflow tract obstruction	Walkden, M. and Fletcher, A.M. and Harden, S. and Shambrook, J. and Peebles, C.	2014	1097-6647	16			RAYYAN-EXCLUSION-REASONS: not considering skin scar treatment
An unusual case of scar sarcoidosis	Owen, E.D. and Collins, J. and Hunasehally, P.	2014	0007-0963	171		22	RAYYAN-EXCLUSION-REASONS: not considering skin scar treatment
An unusual cause of GI bleeding	Samo, S. and Sherid, M. and Kharti, V. and Sulaiman, S. and Dowlatshahi, S. and Dadkhah, S. and Friedman, H.	2012	0884-8734	27		S392	RAYYAN-EXCLUSION-REASONS: not considering skin scar treatment
An unusual cause of small bowel obstruction: Case report of spontaneous uteroenteric fistula	Apple, A. and Mulugeta-Gordon, L. and Zafman, K. and Leitner, K.	2024	["1879-3479", "0020-7292"]	164	1	349-351	RAYYAN-EXCLUSION-REASONS: not considering skin scar treatment
An unusual delayed complication of paraffin self-injection for penile girth augmentation.	De Siati M and Selvaggio O and Di Fino G and Liuzzi G and Massenio P and Sanguedolce F and Carrieri G and Cormio L	2013	1471-2490 (Electronic)	13		66	RAYYAN-EXCLUSION-REASONS: not considering skin scar treatment
An unusual etiology of ischemic stroke: Woven coronary artery anomaly	Akcay, M. and Soylu, K.	2018	["2212-5043", "1016-7315"]	30	4	316-318	RAYYAN-EXCLUSION-REASONS: not considering skin scar treatment
An unusual foreign body-caused chondral lesion of the talar dome a case report	Hummel, A. and Cody, E.	2021	2160-3251	11	2		RAYYAN-EXCLUSION-REASONS: not considering skin scar treatment
An unusual penile prosthesis re-implatation	Sisodia, V.K. and Murali, T.R. and Konnanki, V. and Arun, and Prashanth, G. and Prasad, G.	2014	0970-1591	30		S152	RAYYAN-EXCLUSION-REASONS: not considering skin scar treatment
An unusual presentation of left ventricular pseudoaneurysm following CABG in a 55 year old female	Ashraf, M.U. and Hasan, A.	2015	0019-4832	67		S91	RAYYAN-EXCLUSION-REASONS: not considering skin scar treatment
An update and review of nontubal ectopic pregnancy management.	Kostroun K and Go VA and Robinson RD	2023	1473-656X (Electronic)	35	4	279-287	RAYYAN-EXCLUSION-REASONS: not considering skin scar treatment
An update of a former FIGO Working Group Report on Management of Posterior Compartment Prolapse.	Doumouchtsis, Stergios K. and Raheem, Ali Abdel and Milhem Haddad, Jorge and Betschart, Cornelia and Contreras Ortiz, Oscar and Nygaard, Christiana C. and Medina, Carlos A. and La Torre, Fillippo and Iancu, George and Cervigni, Mauro and Zanni, Giuliano	2020	0020-7292	148	2	135-144	RAYYAN-EXCLUSION-REASONS: not considering skin scar treatment
An update on common skin diseases. Acne, psoriasis, contact dermatitis, and warts.	Millikan LE and Shrum JP	1992	0032-5481 (Print)	91	6	96-8, 101-4, 107-10 passim	RAYYAN-EXCLUSION-REASONS: Not meeting eligibility criteria (Skin disorder)
An update on management of firearm injury in maxillofacial region	Wahab, N.	2017	1399-0020	46		91	RAYYAN-EXCLUSION-REASONS: not considering skin scar treatment
An update on recurrent early pregnancy loss: Causes, controversies and cure	Shah, K. and Bhat, P. and Bhat, R. and Sultana, R.	2018	["0973-709X", "2249-782X"]	12	10	QE01-QE05	RAYYAN-EXCLUSION-REASONS: not considering skin scar treatment
An update on renal scarring after urinary tract infection in children: what are the risk factors?	Kosmeri, C. and Kalaitzidis, R. and Siomou, E.	2019	["1873-4898", "1477-5131"]	15	6	598-603	RAYYAN-EXCLUSION-REASONS: not considering skin scar treatment
An Update on Scaffold Devices for Rotator Cuff Repair	Amini, M.H. and Ricchetti, E.T. and Iannotti, J.P. and Derwin, K.A.	2017	["1539-591X", "1523-9896"]	18	3	101-112	RAYYAN-EXCLUSION-REASONS: not considering skin scar treatment
An update on the diagnosis and treatment of hidradenitis suppurativa.	Micheletti RG	2015	2326-6929 (Electronic)	96	6	2024-12-07	RAYYAN-EXCLUSION-REASONS: not considering skin scar treatment
An√°lisis de la situaci√≥n de la fisioterapia en los centros educativos en Espa√±a.	Garc√≠a-Gonz√°lez, A. and P√©rez-Caram√©s, A. and Mart√≠nez-Rodr√≠guez, A. and Silvestre-Vicent, A. and Matey-Rodr√≠guez, C. and Robles-Garc√≠a, V.	2022	0211-5638	44	3	163-172	RAYYAN-EXCLUSION-REASONS: foreign language
Anabolic Steroid-induced Reversible Cardiomyopathy in a Young Non-athletic Female.	Gul U and Shahid M	2022	1681-7168 (Electronic)	32	2	233-235	RAYYAN-EXCLUSION-REASONS: not considering skin scar treatment
Anaesthesia mumps after laparoscopic right hemicolectomy under general anaesthesia: A case report	Liu, Y.-H. and Pu, T.-W. and Yu, H.-W. and Kang, J.-C. and Hsiao, C.-W. and Chen, C.-Y.	2021	2210-2612	80			RAYYAN-EXCLUSION-REASONS: not considering skin scar treatment
Anal function-preserving subtotal intersphincteric resection/ partial external sphincteric resection with hybrid 2-port hand-assisted laparoscopic surgery (Mukai's operation) for very low stage I rectal cancer: A case report	Mukai, M. and Sekido, Y. and Fukumitsu, H. and Izumi, H. and Hoshikawa, T. and Tajima, T. and Tobita, K. and Sadahiro, S. and Yasuda, S. and Ogoshi, K.	2011	["1792-1074", "1792-1082"]	2	5	801-805	RAYYAN-EXCLUSION-REASONS: Not meeting eligibility criteria (Cancer)
Analgesia in patients with adhesion-related chronic abdominal and pelvic pain after surgery: a systematic review.	van den Beukel BAW and de Ree R and van Goor H and van der Wal SEI and Ten Broek RPG	2022	0001-5458 (Print)	122	5	303-311	RAYYAN-EXCLUSION-REASONS: not considering skin scar treatment
Analgesic benefit of niacin for shrapnel wound pain in war veteran.	Kamerath JH and De Luigi AJ	2010	0026-4075 (Print)	175	11	876-7	RAYYAN-EXCLUSION-REASONS: Not considering physical therapy interventions
Analysis of cases managed by dermatological service in the Chinese peacekeeping level 1+ medical treatment facility in Lebanon, 2018-2019	Wang, X. and Yang, H. and Wang, Y. and Yuan, J. and Yu, Q.	2021	["2633-3775", "2633-3767"]	167	6	429-432	RAYYAN-EXCLUSION-REASONS: Not meeting eligibility criteria (Skin disorder)
Analysis of cases with cesarean scar pregnancy	Zhang, Y. and Gu, Y. and Wang, J.-M. and Li, Y.	2013	["1341-8076", "1447-0756"]	39	1	195-202	RAYYAN-EXCLUSION-REASONS: not considering skin scar treatment
Analysis of common side effects of isotretinoin.	McLane J	2001	0190-9622 (Print)	45	5	S188-94	RAYYAN-EXCLUSION-REASONS: not considering skin scar treatment
Analysis of factors affecting demand for rehabilitation services in Ontario, Canada: a health-policy perspective.	Landry MD and Jaglal S and Wodchis WP and Raman J and Cott CA	2008	0963-8288 U2 - PMID: NLM19037778.	30	24	1837-1847	RAYYAN-EXCLUSION-REASONS: not considering skin scar treatment
Analysis of factors influencing voice quality and therapeutic approaches in vocal polyp patients.	Cho KJ and Nam IC and Hwang YS and Shim MR and Park JO and Cho JH and Joo YH and Kim MS and Sun DI	2011	1434-4726 (Electronic)	268	9	1321-7	RAYYAN-EXCLUSION-REASONS: not considering skin scar treatment
Analysis of frequency of use of different scar assessment scales based on the scar condition and treatment method	Bae, S.H. and Bae, Y.C.	2014	["2234-6163", "2234-6171"]	41	2	111-115	RAYYAN-EXCLUSION-REASONS: not considering skin scar treatment
Analysis of Gene Expression Patterns in Human Postburn Hypertrophic Scars	Paddock, H.N. and Schultz, G.S. and Baker, H.V. and Varela, J.C. and Beierle, E.A. and Moldawer, L.L. and Mozingo, D.W.	2003	0273-8481	24	6	371-377	RAYYAN-EXCLUSION-REASONS: not considering skin scar treatment
Analysis of hypertrophic and normal scar gene expression with cDNA microarrays	Tsou, R. and Cole, J.K. and Nathens, A.B. and Isik, F.F. and Heimbach, D.M. and Engrav, L.H. and Gibran, N.S.	2000	0273-8481	21	6	541-550	RAYYAN-EXCLUSION-REASONS: not considering skin scar treatment
Analysis of muscle activation in children and adolescents with severe cerebral palsy.	Zardo, Franciele and Paludo, Tatiane and Pereira de Mattos, Brenda Tubelo and Frata, Bruna and Chen Chai Ling and Cechetti, Fernanda	2022	0103-5150	35		2024-11-01	RAYYAN-EXCLUSION-REASONS: not considering skin scar treatment
Analysis of operative versus nonoperative treatment of displaced scapular fractures	Jones, C.B. and Sietsema, D.L.	2011	["1528-1132", "0009-921X"]	469	12	3379-3389	RAYYAN-EXCLUSION-REASONS: not considering skin scar treatment
Analysis of patient perceptions of Mohs surgery on social media platforms.	Kamath P and Kursewicz C and Ingrasci G and Jacobs R and Agarwal N and Nouri K	2019	1432-069X (Electronic)	311	9	731-734	RAYYAN-EXCLUSION-REASONS: not considering skin scar treatment
Analysis of pediatric maxillofacial trauma in North China: Epidemiology, pattern, and management	Zhou, W. and An, J. and He, Y. and Zhang, Y.	2020	["1879-0267", "0020-1383"]	51	7	1561-1567	RAYYAN-EXCLUSION-REASONS: not considering skin scar treatment
Analysis of recurrence factors associated with conservative surgery for ovarian-type endometriosis	Huang, G. and Fan, X. and Zhu, P.	2022	["2305-5847", "2305-5839"]	10	5		RAYYAN-EXCLUSION-REASONS: not considering skin scar treatment
Analysis of the Effects of Early Rehabilitation Treatment Conducted by Nurses on the Prevention of Tendon Adhesion after Finger Flexor Tendon Rupture: A Randomized Clinical Trial	Yin, S. and Sun, X.	2022	["1742-1241", "1368-5031"]	2022			RAYYAN-EXCLUSION-REASONS: not considering skin scar treatment
Analysis of the predictors of hypertrophic scarring pain and neuropathic pain after burn.	Shu, Futing and Liu, Huazhen and Lou, Xiaozhen and Zhou, Zixuan and Zhao, Zhihao and Liu, Yingying and Bai, Xueli and Luo, Pengfei and Zheng, Yongjun and Xiao, Shichu and Xia, Zhaofan	2022	0305-4179	48	6	1425-1434	RAYYAN-EXCLUSION-REASONS: not considering skin scar treatment
Analysis of the sequence of the variant exon-8 of fibroblastic Fas gene in keloid	Liu, Y.-B. and Liu, X.-J. and Gao, J.-H. and Duan, H.-J.	2006	1671-5926	10	8	179-181	RAYYAN-EXCLUSION-REASONS: not considering skin scar treatment
Analysis of Three-Dimensional Scar Architecture and Conducting Channels by High-Resolution Contrast-Enhanced Cardiac Magnetic Resonance Imaging in Chagas Heart Disease	Santos, J.B.F. and Gottlieb, I. and Tassi, E.M. and Camargo, G.C. and Ati√©, J. and Xavier, S.S. and Pedrosa, R.C. and Brugada, J. and Saraiva, R.M.	2022	0037-8682	55			RAYYAN-EXCLUSION-REASONS: not considering skin scar treatment
Analysis of trigger factors is one of the important point in themanagement of patients with stable coronaryartery disease and high-grade ventricular arrhythmias	Ryngach, E.A. and Tatarinova, A.A. and Treshkur, T.V. and Shlyakhto, E.V.	2017	1532-2092	19		i5	RAYYAN-EXCLUSION-REASONS: not considering skin scar treatment
Analysis of upper extremity motion in children after axillary burn scar contracture release.	Sison-Williamson M and Bagley A and Petuskey K and Takashiba S and Palmieri T	2009	1559-0488 (Electronic)	30	6	1002-6	RAYYAN-EXCLUSION-REASONS: Not meeting eligibility criteria (prior scar surgery)
Analytic Morphomics Are Related to Outcomes After Lung Volume Reduction Surgery	Lin, J. and Weir, W.B. and Grenda, T. and Zhang, P. and Derstine, B.A. and Enchakalody, B. and Underhill, J. and Reddy, R.M. and Chang, A.C. and Wang, S.C.	2022	["1532-9488", "1043-0679"]	34	3	1084-1090	RAYYAN-EXCLUSION-REASONS: not considering skin scar treatment
Anastomotic reconstruction of radiotherapy induced posterior urethral stenosis	Zhao, L.C. and Morey, A.F. and Hofer, M.D. and Scott, J.F. and Gonzalez, C.M. and Brandes, S.B.	2013	0022-5347	189	4	e3	RAYYAN-EXCLUSION-REASONS: not considering skin scar treatment
Anastomotic urethral reconstruction of a traumatic fall-astride urethral stricture after TURP ‚Äì troubleshooting, tips & tricks on how to achieve a successful repair	Tutal, M. and Andrich, D. and Horton, K. and John, H.	2020	["2666-1683", "2666-1683"]	19		e2422	RAYYAN-EXCLUSION-REASONS: not considering skin scar treatment
Anastomotic urethroplasty with laparoscopic omentoplasty for complex posterior urethral strictures - A novel technique	Sanjay, K.	2015	0970-1591	31		S91	RAYYAN-EXCLUSION-REASONS: not considering skin scar treatment
Anatomic and functional long-term results of canal wall-down mastoidectomy.	Kos MI and Montandon P and Castrillon R and Guyot J	2004	0003-4894 U2 - PMID: NLM15562896.	113	11	872-876	RAYYAN-EXCLUSION-REASONS: not considering skin scar treatment
Anatomic direct repair of chronic distal biceps brachii tendon rupture without interposition graft	Bosman, H.A. and Fincher, M. and Saw, N.	2012	["1058-2746", "1532-6500"]	21	10	1342-1347	RAYYAN-EXCLUSION-REASONS: not considering skin scar treatment
Anatomical comparative study of two vascularized bone grafts for the wrist.	Mouilhade F and Auquit-Auckbur I and Duparc F and Beccari R and Biga N and Milliez PY	2007	0930-1038 (Print)	29	1	15-20	RAYYAN-EXCLUSION-REASONS: not considering skin scar treatment
Anatomical Structures Responsible for CTEV Relapse after Ponseti Treatment	Laliotis, N. and Chrysanthou, C. and Konstandinidis, P. and Anastasopoulos, N.	2022	2227-9067	9	5		RAYYAN-EXCLUSION-REASONS: not considering skin scar treatment
Anatomy education in physiotherapy training: perceptions of Nigerian-based undergraduate physiotherapy students.	Ojukwu, Chidiebele Petronilla and Anyanwu, Emeka Godson and Onyebuchi, Chekwube Benjamin and Uchenwoke, Chigozie Ikenna and Okemuo, Adaora Justina and Okafor, Chinelo Jennifer and Ikele, Chioma Nneka	2022	1083-3196	27	1	60-67	RAYYAN-EXCLUSION-REASONS: not considering skin scar treatment
Anchored disc phenomenon with a normally positioned disc in the temporomandibular joint: characteristics and behaviour.	Kaneyama K and Segami N and Shin-Ichi T and Fujimura K and Sato J and Nagao T	2007	0266-4356 (Print)	45	4	279-83	RAYYAN-EXCLUSION-REASONS: not considering skin scar treatment
Ancillary service utilization in academic health center hospitals: use of physical therapy for the treatment of stroke and hip arthroplasty.	Freburger JK and Hurley RE	2000	1079-6533	7	8	20-26	RAYYAN-EXCLUSION-REASONS: not considering skin scar treatment
Anesthetic implications of new surgical approaches to myocardial revascularization	Lampa, M. and Ramsay, J.	1999	0952-7907	12	1	2024-08-03	RAYYAN-EXCLUSION-REASONS: not considering skin scar treatment
Anesthetic Practices for Laser Rehabilitation of Pediatric Hypertrophic Burn Scars.	Wong BM and Keilman J and Zuccaro J and Kelly C and Maynes JT and Fish JS	2017	1559-0488 (Electronic)	38	1	e36-e41	RAYYAN-EXCLUSION-REASONS: Not considering physical therapy interventions
Angiographic uterine artery chemoembolization followed by vacuum aspiration: an efficient and safe treatment for managing complicated cesarean scar pregnancy.	Yin X and Su S and Dong B and Ban Y and Li C and Sun B	2012	1432-0711 (Electronic)	285	5	1313-8	RAYYAN-EXCLUSION-REASONS: not considering skin scar treatment
Animated Patient Information Videos to Enhance Understanding of Free Functional Muscle Transfer Surgery for Dynamic Treatment of Facial Palsy	Brown, S. and Zubler, C. and Di Ressis, and Grobbelaar, A.	2023	1365-2168	110		vii115-vii116	RAYYAN-EXCLUSION-REASONS: not considering skin scar treatment
Ankle Fracture Epidemiology in the United States: Patient-Related Trends and Mechanisms of Injury.	Scheer, Ryan C. and Newman, Jared M. and Zhou, Jack J. and Oommen, Alvin J. and Naziri, Qais and Shah, Neil V. and Pascal, Scott C. and Penny, Gregory S. and McKean, Jason M. and Tsai, Justin and Uribe, Jaime A.	2020	1067-2516	59	3	479-483	RAYYAN-EXCLUSION-REASONS: not considering skin scar treatment
Ankle fractures	Wuelker, N. and Vocke, A.K.	1997	1041-9918	8	3	50-54	RAYYAN-EXCLUSION-REASONS: not considering skin scar treatment
Ankle impingement: combined anterior and posterior impingement syndrome of the ankle.	Henderson I and La Valette D	2004	1071-1007 (Print)	25	9	632-8	RAYYAN-EXCLUSION-REASONS: not considering skin scar treatment
Ankyloglossia and breastfeeding	Rowan-Legg, A. and Amit, M. and Cummings, C. and Gander, S. and Feldman, M. and Grueger, B.	2011	1205-7088	16	4		RAYYAN-EXCLUSION-REASONS: not considering skin scar treatment
Ankylosis of the mandible from cancrum oris.	Oluwasanmi JO and Lagundoye SB and Akinyemi OO	1976	0032-1052 (Print)	57	3	342-50	RAYYAN-EXCLUSION-REASONS: not considering skin scar treatment
Anlaysis of Scar Revision	Jeyakumar, P	2007					RAYYAN-EXCLUSION-REASONS: Not considering physical therapy interventions
Annual, seasonal, cultural and vacation patterns in sleep, sedentary behaviour and physical activity: a systematic review and meta-analysis.	Ferguson, Ty and Curtis, Rachel and Fraysse, Francois and Lagiseti, Rajini and Northcott, Celine and Virgara, Rosa and Watson, Amanda and Maher, Carol A.	2021	1471-2458	21	1	2014-01-01	RAYYAN-EXCLUSION-REASONS: not considering skin scar treatment
ANOMALOUS RIGHT CORONARY ARTERY ORIGINATING FROM THE LEFT CORONARY CUSP LEADING TO PACEMAKER IMPLANTATION	Shrivastav, R. and Vogel, B. and Hecht, H. and Garg, V.	2021	["1558-3597", "0735-1097"]	77	18	2424	RAYYAN-EXCLUSION-REASONS: not considering skin scar treatment
Anorectal manometry causing rectal perforation: Can we prevent this rare iatrogenic complication?	Mekaroonkamol, P. and Chawla, S. and Willingham, F. and Christie, J.	2016	1572-0241	111		S650-S651	RAYYAN-EXCLUSION-REASONS: not considering skin scar treatment
Antegrade cystoscopy ‚Äì An innovative approach to managing acute urinary retention following vulvar reconstruction flap stenosis	Agrawal, S. and Brandon, C. and Salame, G.	2021	2352-5789	35			RAYYAN-EXCLUSION-REASONS: not considering skin scar treatment
Antenatal education and the birthing experience of Brazilian women: a qualitative study.	Miquelutti, Maria Amelia and Cecatti, Jos√© Guilherme and Makuch, Maria Yolanda	2013	1471-2393	13	1	2024-08-01	RAYYAN-EXCLUSION-REASONS: not considering skin scar treatment
Anterior and thoracoscopic scoliosis surgery for idiopathic scoliosis.	Upasani VV and Newton PO	2007	0030-5898 (Print)	38	4	531-40, vi	RAYYAN-EXCLUSION-REASONS: not considering skin scar treatment
Anterior cage migration during spine surgery: An unusual and severe complication	Cavenaghi, A. and Hoffmann, E. and Labed, P. and Chiche, L. and Koskas, F. and Davaine, J.-M.	2021	["2213-3348", "2213-333X"]	9	2	497-498	RAYYAN-EXCLUSION-REASONS: not considering skin scar treatment
Anterior Chamber Iris Claw Lens for the Treatment of Aphakia in a Patient with Megalocornea	Saffra, N. and Rakhamimov, A. and Masini, R. and Rosenthal, K.J.	2015	1663-2699	6		164-169	RAYYAN-EXCLUSION-REASONS: not considering skin scar treatment
Anterior cruciate ligament injury rehabilitation in athletes. Biomechanical considerations.	Beynnon BD and Johnson RJ	1996	0112-1642 (Print)	22	1	54-64	RAYYAN-EXCLUSION-REASONS: not considering skin scar treatment
Anterior cruciate ligament reconstruction as a day case with extended recovery	Haug, M. and S√∏rensen, L. and Dichmann, O.	2000	0966-6532	8	4	171-173	RAYYAN-EXCLUSION-REASONS: not considering skin scar treatment
Anterior cruciate ligament reconstruction using semitendinosus and gracilis tendons, bone patellar tendon, or quadriceps tendon-graft with press-fit fixation without hardware. A new and innovative procedure.	Paessler HH and Mastrokalos DS	2003	0030-5898 (Print)	34	1	49-64	RAYYAN-EXCLUSION-REASONS: not considering skin scar treatment
Anterior cutaneous nerve entrapment in a patient on peritoneal dialysis	Remz, M.A. and Shastri, S.	2019	1533-3450	30		589	RAYYAN-EXCLUSION-REASONS: not considering skin scar treatment
Anterior cutaneous nerve entrapment syndrome after continuous glucose monitor insertion: A case report	Bresnahan, J.J. and Scoblionko, B. and Nazarian, L.	2020	1934-1482	12		S93	RAYYAN-EXCLUSION-REASONS: not considering skin scar treatment
Anterior dislocation of the hip sustained for 32 years and a venous reflux disorder treated with a total hip arthroplasty: A case report	Xia, T. and Liu, J. and Zhou, G. and Wu, Y. and Shen, J.	2019	1940-5901	12	5	6168-6172	RAYYAN-EXCLUSION-REASONS: not considering skin scar treatment
Anterior intramuscular transposition of the ulnar nerve	Plancher, K.D. and McGillicuddy, J.O. and Kleinman, W.B.	1996	0749-0712	12	2	435-444	RAYYAN-EXCLUSION-REASONS: not considering skin scar treatment
Anterior knee pain post-multiple surgeries for tibia fracture effectively managed with infrapatellar fat pad injection: a case report	Obara, S. and Oishi, R. and Nakano, Y. and Kurosawa, S. and Inoue, S.	2022	2363-9024	8	1		RAYYAN-EXCLUSION-REASONS: not considering skin scar treatment
Anterior mediastinal mass-luckily is not cancer!	Hazzi, R. and Anumandla, A.K.R. and Kistangari, G.	2014	0884-8734	29		S317	RAYYAN-EXCLUSION-REASONS: not considering skin scar treatment
Anterior neck reconstruction with pre-expanded free groin and scapular flaps.	Ninkovic M and Moser-Rumer A and Ninkovic M and Spanio S and Rainer C and Gurunluoglu R	2004	0032-1052 (Print)	113	1	61-8	RAYYAN-EXCLUSION-REASONS: Not considering physical therapy interventions
Anterior pituitary, sex hormones, and keratoconus: Beyond traditional targets.	Karamichos D and Escandon P and Vasini B and Nicholas SE and Van L and Dang DH and Cunningham RL and Riaz KM	2022	1873-1635 (Electronic)	88		101016	RAYYAN-EXCLUSION-REASONS: not considering skin scar treatment
Anterior release of elbow flexion contractures in children with obstetrical brachial plexus lesions.	Garc√≠a-L√≥pez A and Sebastian P and Martinez-L√≥pez F	2012	1531-6564 (Electronic)	37	8	1660-4	RAYYAN-EXCLUSION-REASONS: not considering skin scar treatment
Anterior shoulder instability: histomorphometric study of the subscapularis and deltoid muscles.	Gamulin A and Pizzolato G and Stern R and Hoffmeyer P	2002	0009-921X (Print)		398	121-6	RAYYAN-EXCLUSION-REASONS: not considering skin scar treatment
Anterior stromal puncture for recurrent erosion: further experience and new instrumentation.	Rubinfeld RS and Laibson PR and Cohen EJ and Arentsen JJ and Eagle RC Jr	1990	0022-023X (Print)	21	5	318-26	RAYYAN-EXCLUSION-REASONS: not considering skin scar treatment
Anterior Tarsal Tunnel Syndrome	DiDomenico, L.A. and Masternick, E.B.	2006	0891-8422	23	3	611-620	RAYYAN-EXCLUSION-REASONS: not considering skin scar treatment
Anterior Tibial Tendon Side-to-Side Tenorrhaphy after Posterior Tibial Tendon Transfer: A Technique to Improve Reliability in Drop Foot after Common Peroneal Nerve Injury	Rodr√≠guez-Argueta, M.E. and Suarez-Ahedo, C. and Jim√©nez-Aroche, C.A. and Rodr√≠guez-Santamaria, I. and P√©rez-Jim√©nez, F.J. and Ibarra, C. and Olivos-Meza, A.	2021	2212-6287	10	5	e1361-e1368	RAYYAN-EXCLUSION-REASONS: not considering skin scar treatment
Anterior transpetrosal-transtentorial approach for sphenopetroclival meningiomas: surgical method and results in 10 patients.	Kawase T and Shiobara R and Toya S	1991	0148-396X (Print)	28	6	869-75; discussion 875-6	RAYYAN-EXCLUSION-REASONS: not considering skin scar treatment
Anterior uveitis with posterior synechia and iris atrophy following implantation of a phakic intraocular lens	Mohammadpour, M. and Mazloumi, M. and Khorrami-Nejad, M.	2020	1179-142X	13		225-228	RAYYAN-EXCLUSION-REASONS: not considering skin scar treatment
Anterior versus posterior approach for multilevel cervical spondylotic myelopathy	Wu, ZK and Zhao, QH and Tian, JW and Qian, YB and Zhou, Y and Yang, F and Zhao, L and Porter, DE	2016	1465-1858		9		[Back and Neck]
Anterior versus posterolateral approach for total laparoscopic splenectomy: A comparative study	Ji, B. and Wang, Y. and Zhang, P. and Wang, G. and Liu, Y.	2013	1449-1907	10	3	222-229	RAYYAN-EXCLUSION-REASONS: not considering skin scar treatment
Anterograde revision of cervical spinal cord stimulator paddle electrode: a case report.	Penn DL and Zussman BM and Wu C and Sharan AD	2012	1525-1403 (Electronic)	15	6	581-4; discussion 584-5	RAYYAN-EXCLUSION-REASONS: not considering skin scar treatment
Anterolateral impingement of the ankle.	Jacobson KE and Liu SH	1992	0025-7028 (Print)	81	6	297-9	RAYYAN-EXCLUSION-REASONS: not considering skin scar treatment
Antero-lateral ST-segment elevation myocardial infarction in a patient with stent in the left anterior descending implanted ten years earlier and angiographic control two weeks earlier	Filipska, A. and DaÃßbrowski, M. and Frankowski, B. and Zbyszy≈Ñski, B.	2012	["1734-9338", "1897-4295"]	8	2	160-167	RAYYAN-EXCLUSION-REASONS: not considering skin scar treatment
Anterolateral Thigh Fascia Lata Rescue Flap: A New Weapon in the Battle Against Osteoradionecrosis	Meleca, J.B. and Kerr, R.P. and Prendes, B.L. and Fritz, M.A.	2021	["1531-4995", "0023-852X"]	131	12	2688-2693	RAYYAN-EXCLUSION-REASONS: not considering skin scar treatment
Anterolateral Thigh Flap Coverage for Large Posterior Defects of the Elbow.	Bezirgan, Uƒüur and Yoƒüun, Yener and Bilgin, Sƒ±rrƒ± Sinan and Armangil, Mehmet	2022	0019-5413	56	12	2169-2175	RAYYAN-EXCLUSION-REASONS: not considering skin scar treatment
Anterolateral thigh flap in the treatment of postburn flexion contractures of the knee	Yildirim, S. and Avci, G. and Akan, M. and Misirlio«ßlu, A. and Ak√∂z, T.	2003	0032-1052	111	5	1630-1637	RAYYAN-EXCLUSION-REASONS: not considering skin scar treatment
Anterolateral tibial osteotomy for accessing osteochondral lesions of the talus in autologous osteochondral transplantation: Functional and T2 MRI analysis	Gianakos, A.L. and Hannon, C.P. and Ross, K.A. and Newman, H. and Egan, C.J. and Deyer, T.W. and Kennedy, J.G.	2015	["1944-7876", "1071-1007"]	36	5	531-538	RAYYAN-EXCLUSION-REASONS: not considering skin scar treatment
Anthropometric and blood pressure changes in patients with or without nutritional counselling during cardiac rehabilitation: a retrospective study.	Valentino, G. and Galgani, J. E. and √Ålamos, M. and Orellana, L. and Adasme, M. and Berr√≠os, A. and Acevedo, M.	2021	0952-3871	34	2	402-412	RAYYAN-EXCLUSION-REASONS: not considering skin scar treatment
Anti‚Äêvascular endothelial growth factor for neovascular age‚Äêrelated macular degeneration	Solomon, SD and Lindsley, K and Vedula, SS and Krzystolik, MG and Hawkins, BS	2019	1465-1858		3		RAYYAN-EXCLUSION-REASONS: not considering skin scar treatment
Anti‚Äêvascular endothelial growth factors in combination with vitrectomy for complications of proliferative diabetic retinopathy	Dervenis, P and Dervenis, N and Smith, JM and Steel, DHW	2023	1465-1858		5		RAYYAN-EXCLUSION-REASONS: not considering skin scar treatment
Antiadhesion barrier gels in peripheral nerve surgery	Palatinsky, E.A.	2001	1526-8012	12	1	93-98	RAYYAN-EXCLUSION-REASONS: not considering skin scar treatment
Antianginal drug effects on normal, ischemic and scar myocardial segments in man.	Pfisterer M and Fridrich R and Burkart F	1984	0085-591X (Print)	173		65-73	RAYYAN-EXCLUSION-REASONS: not considering skin scar treatment
Anti-apoptosis in nonmyocytes and pro-autophagy in cardiomyocytes: two strategies against postinfarction heart failure through regulation of cell death/degeneration	Takemura, G. and Kanamori, H. and Okada, H. and Miyazaki, N. and Watanabe, T. and Tsujimoto, A. and Goto, K. and Maruyama, R. and Fujiwara, T. and Fujiwara, H.	2018	["1573-7322", "1382-4147"]	23	5	759-772	RAYYAN-EXCLUSION-REASONS: not considering skin scar treatment
Antibiotics - Self Medication, BCG Scar and the On-Going Challenge of Covid-19.	Erhabor GE	2020	0189-160X (Print)	37	5	435-437	RAYYAN-EXCLUSION-REASONS: Not considering physical therapy interventions
Anticipation and management of the emergency airway in the cosmetic patient during office-based surgery	Harper, J.G. and Chen, A.H. and Gourin, C.G.	2008	0032-1052	122	6	230e-232e	RAYYAN-EXCLUSION-REASONS: not considering skin scar treatment
Antiepileptic drugs for the primary and secondary prevention of seizures after subarachnoid haemorrhage	Marigold, R and G√ºnther, A and Tiwari, D and Kwan, J	2013	1465-1858		6		RAYYAN-EXCLUSION-REASONS: not considering skin scar treatment
Aortobifemoral bypass surgery using minilaparotomy technique	Acikel, U. and Karabay, O. and Silistreli, E. and Turan, A. and Sariosmanoglu, N. and Oto, O.	1999	0218-4923	7	2	128-131	RAYYAN-EXCLUSION-REASONS: not considering skin scar treatment
Apical hypertrophic cardiomyopathy: A diagnostic dilemma	Waheed, N. and Khan, R.A. and Iftikhar, O. and Najman, D.M.	2019	1708-8267	67	5	879-880	RAYYAN-EXCLUSION-REASONS: not considering skin scar treatment
Apical hypertrophic cardiomyopathy: Challenges in management	Trutter, L.R. and Janardhanan, R.	2014	0735-1097	63	12	A664	RAYYAN-EXCLUSION-REASONS: not considering skin scar treatment
Aplasia cutis congenita as a result of interstitial laser therapy for fetal reduction in monochorionic twins: Conservative approach and outcome	Mugarab-Samedi, V. and Lodha, A. and ElSharkawy, A. and Al Awad, E.	2017	2210-2612	41		68-70	RAYYAN-EXCLUSION-REASONS: not considering skin scar treatment
Aplasia cutis congenita in Korea: Single center experience and literature review	Yang, M.-Y. and Ha, D.-L. and Kim, H.-S. and Ko, H.-C. and Kim, B.-S. and Kim, M.-B.	2020	["1442-200X", "1328-8067"]	62	7	804-809	RAYYAN-EXCLUSION-REASONS: not considering skin scar treatment
Aplasia cutis congenita in two siblings.	Prager W and Scholz S and Rompel R	2002	1167-1122 (Print)	12	3	228-30	RAYYAN-EXCLUSION-REASONS: Not meeting eligibility criteria (Skin disorder)
Aplasia cutis congenita of the scalp: Report of 16 cases	Kruk-Jeromin, J. and Janik, J. and Ryka≈Ça, J.	1998	1076-0512	24	5	549-553	RAYYAN-EXCLUSION-REASONS: Not meeting eligibility criteria (Skin disorder)
Aplasia cutis congenita of the trunk in a Saudi newborn	Taifour Suliman, M. and Quazi, A.	2004	0007-1226	57	6	582-584	RAYYAN-EXCLUSION-REASONS: Not meeting eligibility criteria (Skin disorder)
Aplasia cutis congenita with fetus papyraceus: Report and review of the literature	Tempark, T. and Shwayder, T.A.	2012	["0011-9059", "1365-4632"]	51	12	1419-1426	RAYYAN-EXCLUSION-REASONS: not considering skin scar treatment
Aplasia cutis congenita: 14 cases of a rare disease and review of literature	L√≥pez, A.O. and Serra, S.M. and Cunha, A.G. and Gomes, J.G.R. and Filho, H.C.A.	2014	0256-7040	30	11	1913-1914	RAYYAN-EXCLUSION-REASONS: Not meeting eligibility criteria (Skin disorder)
Appliance therapy for perioral electrical burns: A conservative approach	Sadove, A.M. and Jones, J.E. and Lynch, T.R. and Sheets, P.W.	1988	0273-8481	9	4	391-395	RAYYAN-EXCLUSION-REASONS: not considering skin scar treatment
Application and modification of the circular skin excision and pursestring procedures.	Dinner MI and Artz JS and Foglietti MA	1993	0364-216X (Print)	17	4	301-9	RAYYAN-EXCLUSION-REASONS: Not considering physical therapy interventions
Application of 3D Transparent Facemasks in Long-Term Outpatient Rehabilitation of Facial Scars After Burns: A Retrospective Cohort Study of Improved Appearance of Target Scars With Different Healing Time.	Zheng W and Xu W and Zhou X and Li H and Li P and Xu Q	2023	1559-0488 (Electronic)	44	6	1355-1364	RAYYAN-EXCLUSION-REASONS: Not meeting eligibility criteria
Application of 830 nm diode laser LLLT as successful adjunctive therapy of hypertrophic scars and keloids	Ohshiro, T. and Maeda, T.	1992	0898-5901	4	4	155-168	RAYYAN-EXCLUSION-REASONS: Not meeting eligibility criteria
Application of an interstitial and biodegradable balloon system for prostate-rectum separation during prostate cancer radiotherapy: A prospective multi-center study	Gez, E. and Cytron, S. and Yosef, R.B. and London, D. and Corn, B.W. and Alani, S. and Scarzello, G. and Dal Moro, F. and Sotti, G. and Zattoni, F. and Koziol, I. and Torre, T. and Bassignani, M. and Kalnicki, S. and Ghavamian, R. and Blakaj, D. and Anscher, M. and Sommerauer, M. and Jocham, D. and Melchert, C. and Huttenlocher, S. and Kovacs, G. and Garg, M.	2013	1748-717X	8	1		RAYYAN-EXCLUSION-REASONS: not considering skin scar treatment
Application of Auriculotherapy for Post-Burn Scar Syndrome in Young Adults with Major Burns.	Chen CC and Chen SP and Lyu SY and Hsu CH	2021	2093-8152 (Electronic)	14	4	127-136	RAYYAN-EXCLUSION-REASONS: Not considering physical therapy interventions
Application of Biomaterials in Tendon Injury Healing and Adhesion in Sports.	Zhang R	2022	2040-2309 (Electronic)	2022		5087468	RAYYAN-EXCLUSION-REASONS: not considering skin scar treatment
APPLICATION OF CARBOXYTHERAPY IN DERMATOLOGY	Drogovoz, S. and Kononenko, A. and Syrona, G. and Stoletov, Yu.V. and Glushchenko, A.V. and Kucherenko, E.O. and Sirenko, O.V. and Ostapets, M.O.	2021	1827-8620	3		2075-2098	RAYYAN-EXCLUSION-REASONS: not considering skin scar treatment
Application of cerium nitrate-silver sulphadiazine allows for postponement of excision and grafting	Vehmeyer-Heeman, M. and Tondu, T. and Van Den Kerckhove, E. and Boeckx, W.	2006	0305-4179	32	1	60-63	RAYYAN-EXCLUSION-REASONS: not considering skin scar treatment
Application of External Nasal Skin Stretching in Asian Rhinoplasty.	Tan X and Sun H and Yao P and Zitkovsky H and Tao A and Tang D and Yang Z and Shi Y and Wang X	2023	1536-3708 (Electronic)	90	5	S139-S142	RAYYAN-EXCLUSION-REASONS: not considering skin scar treatment
Application of free temporoparietal fascial flap for recurrent neural adhesion of superficial radial nerve - A case report	Yamamoto, R. and Motomiya, M. and Sakurai, K. and Sekiguchi, H. and Funakoshi, T. and Iwasaki, N.	2015	["1098-2752", "0738-1085"]	35	6	489-493	RAYYAN-EXCLUSION-REASONS: not considering skin scar treatment
Application of hydrosurgery for burn wound debridement: An 8-year cohort analysis.	Legemate CM and Goei H and Gostelie OFE and Nijhuis THJ and van Baar ME and van der Vlies CH	2019	1879-1409 (Electronic)	45	1	88-96	RAYYAN-EXCLUSION-REASONS: Not considering physical therapy interventions
Application of hydrosurgical debridement and autologous skin cell suspension in the treatment of electric arc injury	Guo, Y.F. and Song, X.G. and Song, G.R. and Duan, Y.W. and Zhu, W.P.	2022	2468-9122	6	1	19-22	RAYYAN-EXCLUSION-REASONS: not considering skin scar treatment
Application of Ilizarov device for transfer of deformed digits, digital stumps, and metacarpal stumps.	Azolov VV and Alexandrov NM and Petrov SV	2009	1531-6564 (Electronic)	34	8	1531-40	RAYYAN-EXCLUSION-REASONS: not considering skin scar treatment
Application of magnifying chromoendoscopy protocol to evaluate clinical response after chemoradiation therapy for extraperitoneal rectal adenocarcinoma-is it feasible out of Japan?	Corr√™a, J.P.S. and Ferreira, M.A. and Meneses, J. and Guaraldi, S. and Ara√∫jo, R.O. and Valad√£o, M. and Ominelli, J. and Pelosi, A. and Melo, G.	2020	1443-1661	32		34	RAYYAN-EXCLUSION-REASONS: not considering skin scar treatment
Application of medical massage in the treatment after surgical intervention in neoplastic disease pain syndrome	Krawiecka-Jaworska, E. and Wilk, I. and Kassolik, K. and Andrzejewski, W.	2010	1734-3402	12	4	1088-1094	RAYYAN-EXCLUSION-REASONS: not considering skin scar treatment
Application of mifepristone combined with ethacridine in the induction of labor in the second trimester of scarred uterus and analysis of rehabilitation nursing methods	Jia Bo,	2020		15	35	152‚Äê154	RAYYAN-EXCLUSION-REASONS: not considering skin scar treatment
Application of nano arthroscopy in the office setting for the removal of an intra-articular loose osseous body not identified by magnetic resonance imaging: A case report	Dankert, J.F. and Shimozono, Y. and Williamson, E.R.C. and Kennedy, J.G.	2021	2667-3967	1	1		RAYYAN-EXCLUSION-REASONS: not considering skin scar treatment
Application of noninvasive signal-averaged electrocardiogram analysis in predicting the requirement of epicardial ablation in patients with arrhythmogenic right ventricular cardiomyopathy	Chung, F.-P. and Lin, C.-Y. and Lin, Y.-J. and Chang, S.-L. and Lo, L.-W. and Hu, Y.-F. and Tuan, T.-C. and Chao, T.-F. and Liao, J.-N. and Chang, T.-Y. and Tan, V.H. and Kuo, L. and Wu, C.-I. and Liu, C.-M. and Vicera, J.J.B. and Chen, C.-C. and Chin, C.-G. and Liu, S.-H. and Cheng, W.-H. and Chou, C.-Y. and Lugtu, I.C. and Liu, C.-H. and Chen, S.-A.	2020	["1556-3871", "1547-5271"]	17	4	584-591	RAYYAN-EXCLUSION-REASONS: not considering skin scar treatment
Application of Perioperative Pain Management in the Perioperative Nursing of Labia Minora Plasty and its Effect on the Rehabilitation of Patients	Yang, D. and Li, J. and Yang, Y. and Zhou, B.	2024	1078-6791				RAYYAN-EXCLUSION-REASONS: not considering skin scar treatment
Application of Safety Protocols for International Cleft Outreach Programs During the COVID-19 Pandemic: Global Smile Foundation Precaution Guidelines and Implications.	Al Abyad, Omar S. and Annan, Beyhan and Melhem, Antonio and Chahine, Elsa M. and Ramly, Elie P. and Vyas, Raj M. and Hamdan, Usama S.	2023	1055-6656	60	3	344-351	RAYYAN-EXCLUSION-REASONS: not considering skin scar treatment
Application of Single-Port Laparoscopic Surgery in Myomectomy	Jiang, L. and Tong, D. and Li, Y. and Liu, Q. and Liu, K.	2021	2234-943X	11			RAYYAN-EXCLUSION-REASONS: not considering skin scar treatment
Application of Skin-stretching Device for Closing Scalp Defect.	Zhang Q and Xu L and Liu Y and Tang X and Wang J and Deng Y and Chen P	2023	1536-3732 (Electronic)	34	1	374-380	RAYYAN-EXCLUSION-REASONS: not considering skin scar treatment
Application of synthetic mesh in contaminated ventral hernia repair	Shi, Y. and Guo, X. and Zhuo, H. and Li, L. and Liu, H.	2015	1682-8631	47		S217-S218	RAYYAN-EXCLUSION-REASONS: not considering skin scar treatment
Application of Tensegrity Massage to Relive Complications After Mastectomy--Case Report	Wilk, I. and Kurpas, D. and Mroczek, B. and Andrzejewski, W. and Okrƒôglicka-Forysiak, E. and Krawiecka-Jaworska, E. and Kassolik, K.	2015	0278-4807	40	5	294-304	RAYYAN-EXCLUSION-REASONS: not considering skin scar treatment
Application of tissue expander in repairing scalp and forehead skin defets	Teng, L. and Zhang, D. and Wu, G.-P. and Gui, L. and Zhang, Z.-Y. and Ding, B. and Ren, M.	2004	1671-5926	8	35	8104-8106	RAYYAN-EXCLUSION-REASONS: not considering skin scar treatment
Application of tissue ultrasound palpation system (TUPS) in objective scar evaluation.	Lau JC and Li-Tsang CW and Zheng YP	2005	0305-4179 (Print)	31	4	445-52	RAYYAN-EXCLUSION-REASONS: not considering skin scar treatment
Application of transanal endoscopic operation device in laparoscopic assisted transanal total mesorectal excision for the treatment of ultra-low rectal carcinoma	Fan, J.K.-M. and Liu, J. and Liu, Z. and Chen, K. and Zhang, G. and Yang, X. and Chan, F.S.-Y. and Lo, C.-M.	2018	["1744-1633", "1744-1625"]	22	2	93-98	RAYYAN-EXCLUSION-REASONS: not considering skin scar treatment
Application of ultrasonography in the diagnosis and treatment of cesarean scar pregnancy	Liu, D. and Yang, M. and Wu, Q.	2018	["1873-3492", "0009-8981"]	486		291-297	RAYYAN-EXCLUSION-REASONS: not considering skin scar treatment
Application of Vagus Nerve Stimulation in Spinal Cord Injury Rehabilitation.	Fallahi MS and Azadnajafabad S and Maroufi SF and Pour-Rashidi A and Khorasanizadeh M and Sattari SA and Faramarzi S and Slavin KV	2023	1878-8769 (Electronic)	174		2024-11-01	RAYYAN-EXCLUSION-REASONS: not considering skin scar treatment
Application of vertical transposition flap in closure for large facial soft tissue defects in children	Feng, R. and Chen, J. and Wang, Y.	2023	2296-2360	11			RAYYAN-EXCLUSION-REASONS: not considering skin scar treatment
Applications of hysterosonography for the detection of intracavitary uterine abnormalities	Ahmadi, F. and Rashidy, Z.	2012	2008-076X	6		148	RAYYAN-EXCLUSION-REASONS: not considering skin scar treatment
Applications of therapeutic pulsed ultrasound.	Patrick MK	1978	0031-9406 (Print)	64	4	103-4	RAYYAN-EXCLUSION-REASONS: not considering skin scar treatment
Applications of ultrasound elastography to hand and upper limb disorders	Billy, J. and Bensamoun, S.F. and Mercier, J. and Durand, S.	2024	["2468-1210", "2468-1229"]				RAYYAN-EXCLUSION-REASONS: not considering skin scar treatment
Applying the Stress and 'Strength' Hypothesis to Black Women's Breast Cancer Screening Delays.	Black, Angela Rose and Woods-Giscomb√©, Cheryl	2012	1532-3005	28	5	389-396	RAYYAN-EXCLUSION-REASONS: not considering skin scar treatment
Approach for epiduroscopic laser neural decompression in case of the sacral canal stenosis	Jo, D.H. and Yang, H.J. and Kim, J.J.	2013	["2005-9159", "2093-0569"]	26	4	392-395	RAYYAN-EXCLUSION-REASONS: not considering skin scar treatment
Approach to Tendinopathies of the Upper Limb: What Works	Brown, R.D. and Kennedy, S.A.	2023	["1558-1969", "0749-0712"]	39	3	417-425	RAYYAN-EXCLUSION-REASONS: not considering skin scar treatment
Approach to the Treatment of Expansile Metacarpal Aneurysmal Bone Cysts: A Report of Two Cases	Gajewski, C.R. and Alhushki, W. and Benhaim, P. and Bernthal, N.M. and Wessel, L.	2023	2589-5141	5	5	689-694	RAYYAN-EXCLUSION-REASONS: not considering skin scar treatment
Approaches to the aging face in African American patients	Boyd, C.M.	2002	1064-7406	10	4	377-380	RAYYAN-EXCLUSION-REASONS: not considering skin scar treatment
Aquacel Ag versus Acticoat‚Ñ¢: Intermediate results of a prospective, randomized, controlled mono centre study in 100 patients	Verbelen, J. and Hoeksema, H. and Heyneman, A. and Pirayesh, A. and Monstrey, S.	2011	0305-4179	37		S8	RAYYAN-EXCLUSION-REASONS: not considering skin scar treatment
Aquatic Training in Patients With Severe Scarring	NCT01433198,	2011					RAYYAN-EXCLUSION-REASONS: Not meeting eligibility criteria
Are custom fabricated pressure garments applying adequate pressure?	Nedelec, B. and De Oliveira, A. and Calva, V. and Couture, M. and Poulin, C. and LaSalle, L. and Correa, J.A.	2019	1559-0488	40		S65	RAYYAN-EXCLUSION-REASONS: not considering skin scar treatment
Are patients' preoperative concerns still present during their 1st postoperative visit? results from patient-reported outcome surveys of patients undergoing thyroid surgery	Okose, O. and Ahmed, A.A. and Saito, Y. and Behr, I. and Iwata, A. and Cheung, A. and Soffer, J. and Wang, B. and Trinh, L. and Wong, S. and Altan, D. and Russell, M. and Kamani, D. and Shin, J. and Randolph, G.	2021	1557-9077	31		A113	RAYYAN-EXCLUSION-REASONS: not considering skin scar treatment
Are patients with rheumatoid arthritis less physically active than the general population?	van den Berg MH and de Boer IG and le Cessie S and Breedveld FC and Vlieland TPM	2007	1076-1608	13	4	181-186	RAYYAN-EXCLUSION-REASONS: not considering skin scar treatment
Are short term memory and attention affected by SLE in young patients?	Mojs, E. and Samborski, W. and Leszczynski, P. and Bus, K. and Jeka, S.	2014	1756-1841	17		132	RAYYAN-EXCLUSION-REASONS: not considering skin scar treatment
Are there differences between the performances of keloids and hypertrophic scars when applying non-surgical treatments?	Che, K. and Lyu, Q. and Ma, G.	2022	["1471-1753", "0954-6634"]	33	1	589	RAYYAN-EXCLUSION-REASONS: Not considering physical therapy interventions
Are tie-over bolster dressings necessary for healing or success of full thickness skin graft reconstruction following facial skin cancer excision?	Armstrong, D. and Van Gijn, D. and Newlands, C.	2022	["1532-1940", "0266-4356"]	60	7	951-955	RAYYAN-EXCLUSION-REASONS: Not meeting eligibility criteria (Cancer)
Are We Treating Prostate Cancer-Related Incontinence Effectively?	Johnson, B.	2022	["2381-2427", "2168-3808"]	40	3	E44-E45	RAYYAN-EXCLUSION-REASONS: not considering skin scar treatment
Are your thoughts of facial pressure transparent?	Groce A and Meyers-Paal R and Herndon DN and McCauley RL	1999	0273-8481 (Print)	20	6	478-81	RAYYAN-EXCLUSION-REASONS: not considering skin scar treatment
Argon laser laparoscopy: an effective technique for conservative treatment of unruptured ectopic pregnancy.	Keckstein G and Keckstein S and Wolf AS and Schneider V and Steiner R	1992	0020-725X (Print)	37	2	82-5	RAYYAN-EXCLUSION-REASONS: not considering skin scar treatment
Arrhythmias in paediatric valvar disease.	Decker JA	2014	1467-1107 (Electronic)	24	6	1064-70	RAYYAN-EXCLUSION-REASONS: not considering skin scar treatment
ARRHYTHMIC STORM IN SUBACUTE MYOCARDIAL INFARCTION: A CASE REPORT	Campana, N. and Gioi, A. and Casula, M. and Scotto, R. and Tola, G. and Donovan, R. and Orr√π, P. and Semeraro, L. and Manca, P. and Manconi, M. and Falchi, S. and Atzeri, V. and Pisano, L. and Loi, B. and Corda, M.	2023	1554-2815	25		D104	RAYYAN-EXCLUSION-REASONS: not considering skin scar treatment
ARRHYTHMOGENIC MITRAL ANNULAR DISJUNCTION (MAD) IMPROVED FOLLOWING MITRAL VALVE SURGERY	Hsiung, I. and Cubberley, A. and Ahmadian, A. and Smith, R. and DeVille, J.B. and Wang, Z.	2023	["1558-3597", "0735-1097"]	81	8	3915	RAYYAN-EXCLUSION-REASONS: not considering skin scar treatment
ARRHYTHMOGENIC MITRAL ANNULAR DISJUNCTION: A RARE CAUSE OF VENTRICULAR ARRHYTHMIA AND SUDDEN CARDIAC DEATH	Tan, B.E.-X. and Baibhav, B. and Balmer-Swain, M. and Rao, M.	2020	["1558-3597", "0735-1097"]	75	11	2405	RAYYAN-EXCLUSION-REASONS: not considering skin scar treatment
Arrhythmogenic right ventricular cardiomyopathy	Ramasubbu, B. and Sugrue, R. and Murphy, R.T.	2012	0021-1265	181		S107	RAYYAN-EXCLUSION-REASONS: not considering skin scar treatment
Arrhythmogenic right ventricular cardiomyopathy characterized by recurrent syncope during exercise: A case report	Wu, H.-Y. and Liang, L. and Cao, Y.-W. and Gao, T.-J. and Fu, J.-L.	2021	2307-8960	9	16	4095-4103	RAYYAN-EXCLUSION-REASONS: not considering skin scar treatment
Arrhytmogenic right ventricular dysplasia in the elderly. Factors influencing a late presentation. A clinical case report	Mazzotta, G. and Grikstaite, E. and Del Pinto, M. and Sperandini, L. and Zingarini, G. and Cavallini, C.	2014	0195-668X	35		1216	RAYYAN-EXCLUSION-REASONS: not considering skin scar treatment
Arterial thrombus in pregnancy post explantation of ventricular assist device	Krepska, A.L.I. and Kumar, A. and Patient, C. and Belham, M. and Pickett, J.A.	2013	0959-289X	22		S18	RAYYAN-EXCLUSION-REASONS: not considering skin scar treatment
Arthrocentesis procedure: using this therapeutic maneuver for TMJ closed lock management.	Santos GS and Sousa RC and Gomes JB and Maciel J and Sonoda CK and Garcia IR Jr and de Melo WM	2013	1536-3732 (Electronic)	24	4	1347-9	RAYYAN-EXCLUSION-REASONS: not considering skin scar treatment
Arthrodesis of the thumb carpometacarpal joint using a quadrangular plate: surgical technique and long-term results of 70 patients.	Jim√©nez-D√≠az V and Cecilia-L√≥pez D and Porras-Moreno M√Å and Mu√±oz-S√°nchez G and Garc√≠a-Lamas L and Jara-S√°nchez F	2017	1432-1068 (Electronic)	27	7	909-915	RAYYAN-EXCLUSION-REASONS: not considering skin scar treatment
Arthrofibrosis after total elbow arthroplasty: A case report	Dachs, R. and Ryan, P. and Vrettos, B. and Roche, S.	2014	["1058-2746", "1532-6500"]	23	2	e34-e39	RAYYAN-EXCLUSION-REASONS: not considering skin scar treatment
Arthrofibrosis after total knee arthroplasty.	Ries MD and Badalamente M	2000	0009-921X (Print)		380	177-83	RAYYAN-EXCLUSION-REASONS: not considering skin scar treatment
Arthrofibrosis After Total Knee Arthroplasty: A Critical Analysis Review.	Ramos MS and Pasqualini I and Surace PA and Molloy RM and Deren ME and Piuzzi NS	2023	2329-9185 (Electronic)	11	12		RAYYAN-EXCLUSION-REASONS: not considering skin scar treatment
Arthrofibrosis and large joint scarring	Chen, A.F. and Lee, Y.S. and Seidl, A.J. and Abboud, J.A.	2019	["1607-8438", "0300-8207"]	60	1	21-28	RAYYAN-EXCLUSION-REASONS: not considering skin scar treatment
Arthrofibrosis Associated With Total Knee Arthroplasty.	Cheuy VA and Foran JRH and Paxton RJ and Bade MJ and Zeni JA and Stevens-Lapsley JE	2017	1532-8406 (Electronic)	32	8	2604-2611	RAYYAN-EXCLUSION-REASONS: not considering skin scar treatment
Arthrofibrosis following anterior cruciate ligament reconstruction	Rushdi, I. and Sharifudin, S. and Shukur, A.	2019	["2232-111X", "1985-2533"]	13	3	34-38	RAYYAN-EXCLUSION-REASONS: not considering skin scar treatment
Arthrofibrosis in acute anterior cruciate ligament reconstruction. The effect of timing of reconstruction and rehabilitation.	Shelbourne KD and Wilckens JH and Mollabashy A and DeCarlo M	1991	0363-5465 (Print)	19	4	332-6	RAYYAN-EXCLUSION-REASONS: not considering skin scar treatment
Arthrofibrosis of the Knee Joint - the Current State of Knowledge. Literature Review.	Czamara A and Ku≈∫niecow M and Kr√≥likowska A	2019	2084-4336 (Electronic)	21	2	95-106	RAYYAN-EXCLUSION-REASONS: not considering skin scar treatment
Arthrofibrotic remodeling after knee replacement surgery, a stress-related disease?-Clinic, biochemical model, therapy, research-	Traut, P. and Faust, I.	2016	2325-9671	4	3		RAYYAN-EXCLUSION-REASONS: not considering skin scar treatment
Arthrographic distension for adhesive capsulitis (frozen shoulder)	Buchbinder, R and Green, S and Youd, JM and Johnston, RV and Cumpston, M	2008	1465-1858		1		RAYYAN-EXCLUSION-REASONS: not considering skin scar treatment
Arthroscopic acetabular labrum suture	Wettstein, M.	2022	1877-0568	108	1		RAYYAN-EXCLUSION-REASONS: not considering skin scar treatment
Arthroscopic Anatomic Glenoid Reconstruction Hardware Removal	Ferguson, D.P. and Wong, I.	2023	2212-6287	12	2	e217-e221	RAYYAN-EXCLUSION-REASONS: not considering skin scar treatment
Arthroscopic anterior talofibular ligament reconstruction using an autogenic gracilis tendon	Higashiyama, R. and Aikawa, J. and Iwase, D. and Minatani, A. and Watanabe, H. and Yoshihira, T. and Kenmoku, T. and Fukushima, K. and Watanabe, E. and Takaso, M.	2014	1440-2440	18		e77	RAYYAN-EXCLUSION-REASONS: not considering skin scar treatment
Arthroscopic arthrolysis of the knee.	Mariani PP and Gigli C and Ferretti A	1988	0390-5489 (Print)	14	2	149-56	RAYYAN-EXCLUSION-REASONS: not considering skin scar treatment
Arthroscopic assessment of the chronic unstable ankle joint.	Sch√§fer D and Hintermann B	1996	0942-2056 (Print)	4	1	48-52	RAYYAN-EXCLUSION-REASONS: not considering skin scar treatment
Arthroscopic assisted release of lateral pterygoid versus scarification of retrodiscal tissue in management of internal derangement of temporomandibular joint-A randomized clinical trial	Mosleh, AAE and Nowair, IM and Saad, KAE and Sadakah, AEAE	2023		51	5	303‚Äê308	RAYYAN-EXCLUSION-REASONS: not considering skin scar treatment
Arthroscopic Complete Synovectomy of the Proximal Interphalangeal Joint of the Finger	Lam, K.H. and Lui, T.H.	2023	2212-6287	12	7	e1155-e1159	RAYYAN-EXCLUSION-REASONS: not considering skin scar treatment
Arthroscopic distal hemitrapeziectomy versus open hemitrapeziectomy without interposition in osteoarthritis of the first CMC joint	NL7918,	2019					RAYYAN-EXCLUSION-REASONS: not considering skin scar treatment
Arthroscopic evaluation of anterior cruciate ligament reconstructions.	Meyers JF and St Pierre RK and Sutter JS and Caspari RB and Whipple TL	1986	0749-8063 (Print)	2	3	155-61	RAYYAN-EXCLUSION-REASONS: not considering skin scar treatment
Arthroscopic Excision of Osteoid Osteoma of the Elbow	Bhatia, D.N.	2017	2212-6287	6	3	e543-e548	RAYYAN-EXCLUSION-REASONS: Not meeting eligibility criteria (Cancer)
Arthroscopic findings following traumatic hip dislocation in 14 professional athletes.	Philippon MJ and Kuppersmith DA and Wolff AB and Briggs KK	2009	1526-3231 (Electronic)	25	2	169-74	RAYYAN-EXCLUSION-REASONS: not considering skin scar treatment
Arthroscopic glenoid reconstruction for glenoid bone loss in recurrent anterior glenohumeral instability, using osteochondral autograft from the contralateral lateral femoral condyle: a new technique and case report	Ogimoto, S. and Miyazaki, M. and Tsuruta, T. and Tsumura, H.	2018	2468-6026	2	1	104-108	RAYYAN-EXCLUSION-REASONS: not considering skin scar treatment
Arthroscopic Keller technique for Freiberg disease.	Carro LP and Golano P and Fari√±as O and Cerezal L and Abad J	2004	1526-3231 (Electronic)	20		60-3	RAYYAN-EXCLUSION-REASONS: not considering skin scar treatment
Arthroscopic Latarjet With Cortical Buttons Versus Open Latarjet With Screws: A Short-Term Comparative Study.	Girard, Mathieu and Dalmas, Yoann and Martinel, Vincent and Mansat, Pierre and Bonnevialle, Nicolas	2022	0363-5465	50	12	3326-3332	RAYYAN-EXCLUSION-REASONS: not considering skin scar treatment
Arthroscopic Ligamentum Teres Reconstruction: Minimum 2-Year Patient-Reported Outcomes With Subanalysis of Patients With Ehlers-Danlos Syndrome	Rosinsky, P.J. and Annin, S. and Maldonado, D.R. and Kyin, C. and Meghpara, M.B. and Shapira, J. and Lall, A.C. and Domb, B.G.	2020	["1526-3231", "0749-8063"]	36	8	2170-2182	RAYYAN-EXCLUSION-REASONS: not considering skin scar treatment
Arthroscopic Lunotriquetral Ligamentoplasty, from the Cadaver Lab to the Clinical Practice	Cruz-S√°nchez, M. and Mart√≠nez-Andrade, C.	2021	["1698-840X", "1698-8396"]	49	2	E121-E127	RAYYAN-EXCLUSION-REASONS: not considering skin scar treatment
Arthroscopic lysis and lavage in patients with temporomandibular anterior disc displacement without reduction.	Macho≈à V and Sed√Ω J and Kl√≠ma K and Hirjak D and Folt√°n R	2012	1399-0020 (Electronic)	41	1	109-13	RAYYAN-EXCLUSION-REASONS: not considering skin scar treatment
Arthroscopic lysis of adhesions for the stiff total knee: results after failed manipulation.	Tjoumakaris FP and Tucker BC and Post Z and Pepe MD and Orozco F and Ong AC	2014	1938-2367 (Electronic)	37	5	e482-7	RAYYAN-EXCLUSION-REASONS: not considering skin scar treatment
Arthroscopic Lysis of Adhesions With Manipulation for Management of Late-Presenting Stiffness After Total Knee Arthroplasty	Middleton, A.M. and Ziegele, M.J. and Vetter, C.S. and Edelstein, A.I.	2020	2352-3441	6	4	761-765	RAYYAN-EXCLUSION-REASONS: not considering skin scar treatment
Arthroscopic Lysis of Adhesions With Manipulation Under Anesthesia Versus Manipulation Alone in the Treatment of Arthrofibrosis After TKA: A Matched Cohort Study.	Volchenko E and Schwarzman G and Robinson M and Chmell SJ and Gonzalez MH	2019	1938-2367 (Electronic)	42	3	163-167	RAYYAN-EXCLUSION-REASONS: not considering skin scar treatment
Arthroscopic Lysis of Arthrofibrosis of the Fifth Tarsometatarsal Joint	Lui, T.H.	2015	2212-6287	4	6	e707-e710	RAYYAN-EXCLUSION-REASONS: not considering skin scar treatment
Arthroscopic management of painful and stiff scapulothoracic articulation.	Lehtinen JT and Tetreault P and Warner JJ	2003	1526-3231 (Electronic)	19	4	E28	RAYYAN-EXCLUSION-REASONS: Not considering physical therapy interventions
Arthroscopic Management of Popliteal Tendon Dysfunction in Total Knee Arthroplasty	Westermann, R.W. and Daniel, J.W. and Callaghan, J.J. and Amendola, A.	2015	2212-6287	4	5	e565-e568	RAYYAN-EXCLUSION-REASONS: not considering skin scar treatment
Arthroscopic Management of Posteromedial Ankle Impingement	Lui, T.H.	2015	2212-6287	4	5	e425-e427	RAYYAN-EXCLUSION-REASONS: not considering skin scar treatment
Arthroscopic management of septic arthritis of temporomandibular joint.	Cai XY and Yang C and Chen MJ and Zhang SY and Yun B	2010	1528-395X (Electronic)	109	1	24-30	RAYYAN-EXCLUSION-REASONS: not considering skin scar treatment
Arthroscopic management of temporomandibular closed lock.	Miyamoto H and Sakashita H and Miyata M and Goss AN and Okabe K and Miyaji Y and Sakuma K	1998	0045-0421 (Print)	43	5	301-4	RAYYAN-EXCLUSION-REASONS: not considering skin scar treatment
Arthroscopic Massive Rotator Cuff Repair and Techniques for Mobilization	Gowd, A.K. and Liu, J.N. and Garcia, G.H. and Cabarcas, B.C. and Verma, N.N.	2018	2212-6287	7	6	e633-e638	RAYYAN-EXCLUSION-REASONS: not considering skin scar treatment
Arthroscopic matrix-induced autologous chondrocyte implantation (MACI)	Janes, G. and Ebert, J.R. and Carey-Smith, R. and Fallon, M. and Davies, H. and Garrett, S. and Wood, D.	2011	0749-8063	27	10	e191-e192	RAYYAN-EXCLUSION-REASONS: not considering skin scar treatment
Arthroscopic Medial Bi-portal Extra-articular Debridement for Recalcitrant Medial Epicondylitis	Zhang, C. and Ma, J.-T. and Wang, W.-S.	2024	2212-6287	13	3		RAYYAN-EXCLUSION-REASONS: not considering skin scar treatment
Arthroscopic medial plication for patella instability	Halbrecht, J.	2009	["1536-0636", "1538-1935"]	8	2	80-90	RAYYAN-EXCLUSION-REASONS: not considering skin scar treatment
Arthroscopic partial scapulectomy for the treatment of snapping scapula	Griffiths, E. and Tytherleigh-Strong, G.	2016	1526-3231	32	6	e17	RAYYAN-EXCLUSION-REASONS: not considering skin scar treatment
Arthroscopic Pisiform Excision in Pisotriquetral Osteoarthritis Technique Using a Direct Pisotriquetral Portal.	Carratal√° Baixauli V and Pereira AD and Lucas Garc√≠a FJ and Guisasola Lerma E and Mart√≠nez Andrade C	2021	1531-6572 (Electronic)	25	4	264-268	RAYYAN-EXCLUSION-REASONS: not considering skin scar treatment
Arthroscopic posterior capsular release for arthrofibrosis of the knee using posterior transseptal portal	Gee, A.O. and Kelly, J.D.	2010	["1536-0636", "1538-1935"]	9	2	127-130	RAYYAN-EXCLUSION-REASONS: not considering skin scar treatment
Arthroscopic posterior cruciate ligament reconstruction using a one- incision technique	Kim, S.-J. and Kim, H.-K. and Kim, H.-J.	1999	["1528-1132", "0009-921X"]	359		156-166	RAYYAN-EXCLUSION-REASONS: not considering skin scar treatment
Arthroscopic Recognition and Repair of the Torn Subscapularis Tendon	Denard, P.J. and Burkhart, S.S.	2013	2212-6287	2	4	e373-e379	RAYYAN-EXCLUSION-REASONS: not considering skin scar treatment
Arthroscopic release for symptomatic scarring of the anterior interval of the knee.	Steadman JR and Dragoo JL and Hines SL and Briggs KK	2008	1552-3365 (Electronic)	36	9	1763-9	RAYYAN-EXCLUSION-REASONS: not considering skin scar treatment
Arthroscopic release of postoperative capsular contracture of the shoulder.	Warner JJ and Allen AA and Marks PH and Wong P	1997	0021-9355 (Print)	79	8	1151-8	RAYYAN-EXCLUSION-REASONS: not considering skin scar treatment
Arthroscopic releases for arthrofibrosis of the knee.	Chen MR and Dragoo JL	2011	1067-151X (Print)	19	11	709-16	RAYYAN-EXCLUSION-REASONS: not considering skin scar treatment
Arthroscopic Removal of Proximal Humerus Plates in Chronic Post-traumatic Shoulder Stiffness	Bhatia, D.N.	2017	2212-6287	6	2	e375-e381	RAYYAN-EXCLUSION-REASONS: not considering skin scar treatment
Arthroscopic Repair of Ankle Instability	Sorensen, M.D. and Baca, J. and Arbuckle, K.	2016	["1558-2302", "0891-8422"]	33	4	553-564	RAYYAN-EXCLUSION-REASONS: not considering skin scar treatment
Arthroscopic repair of anterior talo-fibular ligament-two years follow up	Mioduszewski, A. and Wr√≥bel, M.J. and Swierczynski, R. and Sroczynski, J. and Klos, G.	2016	1268-7731	22	2	59-60	RAYYAN-EXCLUSION-REASONS: not considering skin scar treatment
Arthroscopic resection of the radial head.	Menth-Chiari WA and Poehling GG and Ruch DS	1999	0749-8063 (Print)	15	2	226-30	RAYYAN-EXCLUSION-REASONS: not considering skin scar treatment
Arthroscopic roofplasty: correction of an extension deficit following conservative treatment of a type III tibial avulsion fracture.	Freedman KB and Glasgow SG	1995	0749-8063 (Print)	11	2	231-4	RAYYAN-EXCLUSION-REASONS: not considering skin scar treatment
Arthroscopic rotator cuff repair: analysis of technique and results at 2- and 3-year follow-up.	Tauro JC	1998	0749-8063 (Print)	14	1	45-51	RAYYAN-EXCLUSION-REASONS: not considering skin scar treatment
Arthroscopic single-stranded semitendinosus tendon- versus PDS-augmentation of reinserted acute femoral anterior cruciate ligament tears: 7 year follow-up study.	Schenk S and Landsiedl F and Enenkel M	2006	0942-2056 (Print)	14	4	318-24	RAYYAN-EXCLUSION-REASONS: not considering skin scar treatment
Arthroscopic Single-Tunnel Pullout Suture Fixation for Tibial Eminence Avulsion Fracture	Elsaid, A.N.S. and Zein, A.M.N. and ElShafie, M. and El Said, N.S. and Mahmoud, A.Z.	2018	2212-6287	7	5	e443-e452	RAYYAN-EXCLUSION-REASONS: not considering skin scar treatment
Arthroscopic subscapularis tenolysis: a technique for treating refractory glenohumeral stiffness following open reduction and internal fixation of a displaced three-part proximal humerus fracture.	Burkhart SS	1996	0749-8063 (Print)	12	1	87-91	RAYYAN-EXCLUSION-REASONS: not considering skin scar treatment
Arthroscopic Subtalar Joint Arthrodesis: Topical Review	Oshba, H. and Shaaban, R.H.A. and Abdelrahman, I. and Gougoulias, N.	2022	["1944-7876", "1071-1007"]	43	1	131-145	RAYYAN-EXCLUSION-REASONS: not considering skin scar treatment
Arthroscopic subtalar release of post-traumatic subtalar stiffness.	Lui TH	2006	1526-3231 (Electronic)	22	12	1364.e1-4	RAYYAN-EXCLUSION-REASONS: not considering skin scar treatment
Arthroscopic surgery of the metatarsophalangeal first joint.	van Dijk CN and Veenstra KM and Nuesch BC	1998	0749-8063 (Print)	14	8	851-5	RAYYAN-EXCLUSION-REASONS: not considering skin scar treatment
Arthroscopic Synovectomy for Tenosynovial Giant Cell Tumor/Pigmented Villonodular Synovitis in the Posterior Knee Using the Posterior Trans-Septal Portal Technique	Moran, J. and Miller, M.D. and Schneble, C.A. and Yalcin, S. and Katz, L.D. and Medvecky, M.J.	2022	2160-2204	12	1		RAYYAN-EXCLUSION-REASONS: Not meeting eligibility criteria (Cancer)
Arthroscopic treatment of acute scapholunate and lunotriquetral ligament injuries	Henry, M.	2003	1048-6666	13	1	48-55	RAYYAN-EXCLUSION-REASONS: not considering skin scar treatment
Arthroscopic treatment of anterior ankle impingement syndrome in dancers	Nihal, A. and Rose, D.J. and Trepman, E.	2005	1071-1007	26	11	908-912	RAYYAN-EXCLUSION-REASONS: not considering skin scar treatment
Arthroscopic treatment of anterolateral impingement of the ankle.	Ferkel RD and Karzel RP and Del Pizzo W and Friedman MJ and Fischer SP	1991	0363-5465 (Print)	19	5	440-6	RAYYAN-EXCLUSION-REASONS: not considering skin scar treatment
Arthroscopic treatment of lateral epicondyle avulsion fracture of the elbow during adolescence: A technical note	Yoon, S.-H. and Seo, J.-B. and Kwak, K.-Y. and Yoo, J.-S.	2020	2214-9635	7	3	157-160	RAYYAN-EXCLUSION-REASONS: not considering skin scar treatment
Arthroscopic treatment of rotator cuff disease	Jarrett, C.D. and Schmidt, C.C.	2011	["0363-5023", "1531-6564"]	36	9	1541-1552	RAYYAN-EXCLUSION-REASONS: not considering skin scar treatment
Arthroscopic treatment of septic knees in children.	Skyhar MJ and Mubarak SJ	1987	0271-6798 (Print)	7	6	647-51	RAYYAN-EXCLUSION-REASONS: not considering skin scar treatment
Arthroscopic treatment of synovial impingement of the ankle.	Meislin RJ and Rose DJ and Parisien JS and Springer S	1993	0363-5465 (Print)	21	2	186-9	RAYYAN-EXCLUSION-REASONS: not considering skin scar treatment
Arthroscopic treatment of the arthrofibrotic knee.	Kim DH and Gill TJ and Millett PJ	2004	1526-3231 (Electronic)	20		187-94	RAYYAN-EXCLUSION-REASONS: not considering skin scar treatment
Arthroscopic Treatment of Ulnar Impaction Syndrome	Bickel, K.D.	2008	["0363-5023", "1531-6564"]	33	8	1420-1423	RAYYAN-EXCLUSION-REASONS: not considering skin scar treatment
Arthroscopic-Assisted Treatment of Bennett Fractures: A Potentially Advantageous Operative Procedure?	Torres Fuentes, C.E. and Meneses Argalle, J.D. and Romero Le√≥n, C.A.	2023	1558-9455			1.55894e+16	RAYYAN-EXCLUSION-REASONS: not considering skin scar treatment
Arthroscopic-Assisted Triangular Fibrocartilage Complex Reconstruction.	Chu-Kay Mak M and Ho PC	2017	1558-1969 (Electronic)	33	4	625-637	RAYYAN-EXCLUSION-REASONS: not considering skin scar treatment
Arthroscopy and Tenoscopy in the Treatment of 6th Compartment Tenosynovitis: Technical Description and Series of Patients	de Oliveira, R.K. and Brunelli, J.P.F. and Aita, M. and Delgado, P.J. and De Torres-De Torres, E. and Corella, F.	2022	["1698-840X", "1698-8396"]	51	1	E48-E55	RAYYAN-EXCLUSION-REASONS: not considering skin scar treatment
Arthroscopy for chronic hemophilic synovitis of the knee.	Eickhoff HH and Koch W and Raderschadt G and Brackmann HH	1997	0009-921X (Print)		343	58-62	RAYYAN-EXCLUSION-REASONS: not considering skin scar treatment
Arthrotomographic evaluation of the temporomandibular joint.	Dolwick MF and Katzberg RW and Helms CA and Bales DJ	1979	0022-3255 (Print)	37	11	793-9	RAYYAN-EXCLUSION-REASONS: not considering skin scar treatment
Articular cartilage: Injury, healing, and regeneration	Sharifi, A.M. and Moshiri, A. and Oryan, A.	2016	["1941-7551", "1940-7041"]	27	6	644-665	RAYYAN-EXCLUSION-REASONS: not considering skin scar treatment
Articular fractures of the hand. Part II: Guidelines for management.	Wolfe SW and Dick HM	1991	0094-6591 (Print)	20	2	123-8	RAYYAN-EXCLUSION-REASONS: not considering skin scar treatment
Articular impingement in malunited fracture of the humeral head.	Porcellini G and Campi F and Paladini P	2002	1526-3231 (Electronic)	18	8	E39	RAYYAN-EXCLUSION-REASONS: not considering skin scar treatment
Artificial intelligence diagnosis of intrauterine adhesion by 3D ultrasound imaging: a prospective study	Zhao, X. and Liu, M. and Wu, S. and Zhang, B. and Burjoo, A. and Yang, Y. and Xu, D.	2023	["2223-4306", "2223-4292"]	13	4	2314-2327	RAYYAN-EXCLUSION-REASONS: not considering skin scar treatment
Artificial Intelligence-Based Conversational Agents for Chronic Conditions: Systematic Literature Review.	Schachner, Theresa and Keller, Roman and Wangenheim, Florian v and V Wangenheim, Florian	2020	1439-4456	22	9	N.PAG-N.PAG	RAYYAN-EXCLUSION-REASONS: not considering skin scar treatment
Artificial Periosteum with Oriented Surface Nanotopography and High Tissue Adherent Property.	Sun H and Shang Y and Guo J and Maihemuti A and Shen S and Shi Y and Liu H and Che J and Jiang Q	2023	1944-8252 (Electronic)	15	39	45549-45560	RAYYAN-EXCLUSION-REASONS: not considering skin scar treatment
Asherman's Syndrome after Uterine Artery Embolization: A Case of Embolic Spheres Displacement inside the Uterine Cavity	Gubbini, G. and Bertapelle, G. and Bosco, M. and Zorzato, P.C. and Uccella, S. and Favilli, A.	2021	["1553-4669", "1553-4650"]	28	8	1436-1437	RAYYAN-EXCLUSION-REASONS: not considering skin scar treatment
Asiatic acid-entrapped transfersomes for the treatment of hypertrophic scars: in vitro appraisal, bioactivity evaluation, and clinical study	Opatha, SAT and Chutoprapat, R and Khankaew, P and Titapiwatanakun, V and Ruksiriwanich, W and Boonpisuttinant, K	2024		651		123738	RAYYAN-EXCLUSION-REASONS: Not considering physical therapy interventions
Aspects of sexual life in patients after burn: The most neglected part of postburn rehabilitation in the developing world	Ahmad, I. and Masoodi, Z. and Akhter, S. and Khurram, F.	2013	["1559-047X", "1559-0488"]	34	6	e333-e341	RAYYAN-EXCLUSION-REASONS: not considering skin scar treatment
Aspergillus keratitis in vernal shield ulcer - A case report and review	Jain, V. and Mhatre, K. and Nair, A.G. and Shome, D. and Natarajan, S.	2010	["0165-5701", "1573-2630"]	30	6	641-644	RAYYAN-EXCLUSION-REASONS: not considering skin scar treatment
Asporin inhibits collagen matrix-mediated intercellular mechanocommunications between fibroblasts during keloid progression.	Liu L and Yu H and Long Y and You Z and Ogawa R and Du Y and Huang C	2021	1530-6860 (Electronic)	35	7	e21705	RAYYAN-EXCLUSION-REASONS: Not considering physical therapy interventions
Assesment of the treatment of earlobe keloids with triamcinolone injections, surgical resection, and local pressure.	Carvalhaes SM and Petroianu A and Ferreira MA and de Barros VM and Lopes RV	2015	1809-4546 (Electronic)	42	1	2013-09-01	RAYYAN-EXCLUSION-REASONS: Not meeting eligibility criteria (prior scar surgery)
Assessing Affective Valence and Activation in Stretching Activities with the Feeling Scale and the Felt Arousal Scale: A Systematic Review.	Henriques, Leonor and Teixeira, Diogo S.	2023	0031-5125	130	3	1099-1122	RAYYAN-EXCLUSION-REASONS: not considering skin scar treatment
Assessing and mapping language, attention and executive multidimensional deficits in stroke aphasia.	Schumacher, Rahel and Halai, Ajay D and Ralph, Matthew A Lambon and Lambon Ralph, Matthew A	2019	0006-8950	142	10	3202-3216	RAYYAN-EXCLUSION-REASONS: not considering skin scar treatment
Assessing blood flow, microvasculature, erythema and redness in hypertrophic scars: A cross sectional study showing different features that require precise definitions.	Jaspers MEH and Stekelenburg CM and Simons JM and Brouwer KM and Vlig M and van den Kerckhove E and Middelkoop E and van Zuijlen PPM	2017	1879-1409 (Electronic)	43	5	1044-1050	RAYYAN-EXCLUSION-REASONS: not considering skin scar treatment
Assessing Effectiveness of Physical Therapy Clinical Education Site Visits: Clinical Instructor and Student Perspectives.	Lewis, Michele and Lesser, Melissa and Folkins, Eric	2023	0899-1855	37	3	202-210	RAYYAN-EXCLUSION-REASONS: not considering skin scar treatment
ASSESSING QUALITY OF LIFE IN FACIAL TRAUMA PATIENTS	Holmes, S. and Oikonomou, C. and Schembri, T.	2024	["1399-0020", "0901-5027"]	52		23-24	RAYYAN-EXCLUSION-REASONS: not considering skin scar treatment
Assessing Risk of Falling in Older Adults-A Comparison of Three Methods.	Strupeit, Steve and Buss, Arne and Wolf‚ÄêOstermann, Karin	2016	1545-102X	13	5	349-355	RAYYAN-EXCLUSION-REASONS: not considering skin scar treatment
Assessing student academic time use: assumptions, predictions and realities.	Zeeman, Jacqueline M and Kang, Isabell and Angelo, Thomas A	2019	0308-0110	53	3	285-295	RAYYAN-EXCLUSION-REASONS: not considering skin scar treatment
Assessing the Outcomes Associated with Accessory Navicular Bone Surgery‚Äîa Systematic Review	Wariach, S. and Karim, K. and Sarraj, M. and Gaber, K. and Singh, A. and Kishta, W.	2022	["1935-9748", "1935-973X"]	15	5	377-384	RAYYAN-EXCLUSION-REASONS: not considering skin scar treatment
Assessment and determinants of global outcomes among 445 mass-casualty burn survivors: A 2-year retrospective cohort study in Taiwan.	Ma H and Tung KY and Tsai SL and Neil DL and Lin YY and Yen HT and Lin KL and Cheng YT and Kao SC and Lin MN and Dai NT and Perng CK and Wang TG and Tai HC and Chen LR and Tuan YC and Lin CH	2020	1879-1409 (Electronic)	46	6	1444-1457	RAYYAN-EXCLUSION-REASONS: not considering skin scar treatment
Assessment and management of immature facial scars by non-surgical methods	El-Orabi, R.A. and El-Hadidy, M.R. and El-Sabbagh, A.H.	2022	["2772-686X", "2096-6911"]	4	2	67-73	RAYYAN-EXCLUSION-REASONS: Not meeting eligibility criteria (Steroids)
Assessment of burned hands reconstructed with Integra¬Æ by ultrasonography and elastometry	Danin, A. and Georgesco, G. and Le Touze, A. and Penaud, A. and Quignon, R. and Zakine, G.	2012	["0305-4179", "1879-1409"]	38	7	998-1004	RAYYAN-EXCLUSION-REASONS: not considering skin scar treatment
Assessment of clinical profile of patients with intestinal obstruction in tertiary care centre: A cross-sectional study	Rajpal, K. and Sharma, S. and Wadhera, N. and Ramnani, R.S. and Kahlon, A. and Arora, T.	2023	["0976-2833", "0975-3583"]	14	2	720-727	RAYYAN-EXCLUSION-REASONS: not considering skin scar treatment
ASSESSMENT OF COMBINED PROPHYLAXIS OF PATHOLOGICAL POSTOPERATIVE FACE SKIN SCARS ACCORDING TO THE VANCOUVER SCALE	Ogonovsky, R and Nagirnyi, Y and Melnychuk, Y and Levandovsky, R and Nakashidze, G	2019			287	35‚Äê39	RAYYAN-EXCLUSION-REASONS: not considering skin scar treatment
Assessment of Computer Assisted Rehabilitation Environment (CAREN) System Use and Mood in Patients With Multiple Sclerosis.	Kane, Alexa and Thompson, Nicolas R. and Sullivan, Amy B.	2022	1537-2073	24	2	63-66	RAYYAN-EXCLUSION-REASONS: not considering skin scar treatment
Assessment of cosmetic and functional results of conservative versus surgical management of facial burns.	Fraulin FO and Illmayer SJ and Tredget EE	1996	0273-8481 (Print)	17	1	19-29	RAYYAN-EXCLUSION-REASONS: Not meeting eligibility criteria (prior scar surgery)
Assessment of Differences in Inpatient Rehabilitation Services for Length of Stay and Health Outcomes Between US Medicare Advantage and Traditional Medicare Beneficiaries.	Cao, Ying and Nie, Jing and Sisto, Sue Ann and Niewczyk, Paulette and Noyes, Katia	2020	2574-3805	3	3	e201204-e201204	RAYYAN-EXCLUSION-REASONS: not considering skin scar treatment
Assessment of efficacy and safety of Z-shaped skin flap, posterior release combined with external fixation for severe arthrogryposis multiplex congenita and flexion deformity	Haoqi, C. and Haiqing, C. and Zhigang, W.	2019	["2157-9091", "2157-9083"]	9	9	1185-1191	RAYYAN-EXCLUSION-REASONS: not considering skin scar treatment
Assessment of fibula flap with flexor hallucis longus's effect on head & neck tumor patients' quality of life and function of donor site	Ni, Y. and Zhang, X. and Zhang, Z. and Liang, W. and Zhao, L. and Li, Z. and Li, S. and Lu, P. and Xu, Z. and Dai, W. and Duan, W. and Tan, X. and Sun, C. and Liu, F.	2020	["1879-0593", "1368-8375"]	100			RAYYAN-EXCLUSION-REASONS: not considering skin scar treatment
Assessment of gait biomechanics and quality of life of individuals with unilateral lower limb amputation	RBR-4s5nkh,	2020					RAYYAN-EXCLUSION-REASONS: not considering skin scar treatment
Assessment of health related quality of life and functional disability among scleroderma patients in Bangladesh	Hossain, S. and Choudhury, M. and Yeasmin, S. and Haque, M. and Hossain, F.	2019	1468-2060	78		1792-1793	RAYYAN-EXCLUSION-REASONS: Not meeting eligibility criteria (Skin disorder)
Assessment of health state in patients with tinnitus: a comparison of the EQ-5D and HUI mark III.	Maes, Iris H L and Joore, Manuela A and Cima, Rilana F F and Vlaeyen, Johannes W and Anteunis, Lucien J C	2011	0196-0202	32	4	428-435	RAYYAN-EXCLUSION-REASONS: not considering skin scar treatment
Assessment of health status of adolescent burn victims undergoing rehabilitation: a cross-sectional field study	Nicolosi, J.T. and de Carvalho, V.F. and Sabat√©s, A.L. and Paggiaro, A.O.	2013	1550-1841	33	4	185-191	RAYYAN-EXCLUSION-REASONS: not considering skin scar treatment
Assessment of health-related quality of life in patients with burns injuries during the COVID-19 epidemic: A critical topic for burn survivors	√ñzkal, √ñ. and Seyyah, M.	2024	["1879-1409", "0305-4179"]				RAYYAN-EXCLUSION-REASONS: not considering skin scar treatment
Assessment of life-threatening sulfuric acid ingestion using computed tomography imaging	Jagpal, P.S. and Dawas, K. and Bradberry, S.M.	2014	1556-3650	52		428-429	RAYYAN-EXCLUSION-REASONS: not considering skin scar treatment
Assessment of myocardial scar by 2D contrast echocardiography	Murzilli, R. and Leo, L.A. and Pasotti, E. and Klersy, C. and Moccetti, T. and Faletra, F.F.	2015	2047-2404	16		ii9	RAYYAN-EXCLUSION-REASONS: not considering skin scar treatment
Assessment of myocardial viability in patients with heart failure.	Schinkel AF and Poldermans D and Elhendy A and Bax JJ	2007	0161-5505 (Print)	48	7	1135-46	RAYYAN-EXCLUSION-REASONS: not considering skin scar treatment
Assessment of new technology in the treatment of idiopathic menorrhagia and uterine leiomyomata	Sharp, H.T.	2006	0029-7844	108	4	990-1003	RAYYAN-EXCLUSION-REASONS: not considering skin scar treatment
Assessment of recurrent abdominal symptoms after Ladd procedure: Clinical and radiographic correlation	Biko, D.M. and Anupindi, S.A. and Hanhan, S.B. and Blinman, T. and Markowitz, R.I.	2011	["0022-3468", "1531-5037"]	46	9	1720-1725	RAYYAN-EXCLUSION-REASONS: not considering skin scar treatment
Assessment of relationship between stress induced changes in cardiac mechanical dyssynchrony and conventional poor prognostic markers on Thallium-201 Myocardial Perfusion SPECT in coronary artery disease	Singh, H. and Patel, C.D. and Sharma, P. and Mukherjee, A. and Naik, N. and Malhotra, A.	2014	2211-8160	9	1	e322	RAYYAN-EXCLUSION-REASONS: not considering skin scar treatment
Assessment of safety and efficacy of autologous mesenchymal stem cells and whole bone marrow in patients with ischemic cardiomyopathy: The TAC-HFT trial	Hare, J.M. and Heldman, A.W. and DiFede, D.L. and Zambrano, J.P. and Fishman, J.E. and Trachtenberg, B.H. and Mushtaq, M. and Williams, A.R. and McNiece, I. and DaSilva, J. and Suncion, V. and Karantalis, V. and Byrnes, J. and Lowery, M.H. and Soto, V. and Lopera, G. and Miki, R. and Willens, H. and Hendel, R. and Mitrani, R. and Ghersin, E. and Pattany, P. and Feigenbaum, G. and Oskouei, B. and …	2013	0009-7322	128	24	2713	RAYYAN-EXCLUSION-REASONS: not considering skin scar treatment
Assessment of the healing potentials of ulcers of the skin by photoplethysmography.	Lee BY and Trainor FS and Kavner D and Crisologo JA and Shaw WW and Madden JL	1979	0039-6087 (Print)	148	2	233-9	RAYYAN-EXCLUSION-REASONS: not considering skin scar treatment
Assessment of the health status in Brazilian burn victims five to seven months after hospital discharge	Ricci, H. and Gon√ßalves, N. and Gallani, M.C. and Ciol, M.A. and Dantas, R.A.S. and Rossi, L.A.	2014	["1879-1409", "0305-4179"]	40	4	616-623	RAYYAN-EXCLUSION-REASONS: not considering skin scar treatment
Assessment of the necessity of uterine artery embolization during suction and curettage for caesarean scar pregnancy: a prospective cohort study.	Ou J and Peng P and Li C and Teng L and Liu X	2020	1471-2393 (Electronic)	20	1	378	RAYYAN-EXCLUSION-REASONS: not considering skin scar treatment
Assessment of the role of peer support groups in psychosocial recovery from burn injury: A life impact burn recovery evaluation (LIBRE) study	Grieve, B. and Shapiro, G.D. and Wibbenmeyer, L. and Acton, A. and Lee, A. and Marino, M. and Jette, A. and Schneider, J.C. and Kazis, L.E. and Ryan, C.M.	2016	1559-0488	37		S99	RAYYAN-EXCLUSION-REASONS: not considering skin scar treatment
Assessment of the Safety and Efficiency of a Preperitoneal Continuous Infusion Using Bupivacaine after Abdominal Laparotomy in Digestive Carcinology	Ben-Saghroune, H. and Abdessadek, M. and Achour, S. and Kfal, Y. and El Bouazzaoui, A. and Kanjaa, N. and Sbai, H.	2023	["1687-6970", "1687-6962"]	2023			RAYYAN-EXCLUSION-REASONS: not considering skin scar treatment
Assessment of the usefulness of silicone plaster application on a postoperative scar in women after mastectomy because of breast malignancy: A preliminary report	Lipinska, A. and Terek-Derszniak, M. and Lipinska-Stanczak, M. and Zurawski, ≈Å. and Zurawska, A. and Ridan, T. and Macek, P. and ≈öliwinski, Z.	2017	["2300-6722", "1899-1874"]	33	2	95-101	RAYYAN-EXCLUSION-REASONS: Not meeting eligibility criteria (Cancer)
Assessment of three different software systems in the evaluation of dynamic MRI of the breast	Kurz, K.D. and Steinhaus, D. and Klar, V. and Cohnen, M. and Wittsack, H.J. and Saleh, A. and M√∂dder, U. and Blondin, D.	2009	0720-048X	69	2	300-307	RAYYAN-EXCLUSION-REASONS: not considering skin scar treatment
Assessment with the dermal torque meter of skin pliability after treatment of burns with cultured skin substitutes.	Boyce ST and Supp AP and Wickett RR and Hoath SB and Warden GD	2000	0273-8481 (Print)	21	1	55-63	RAYYAN-EXCLUSION-REASONS: not considering skin scar treatment
Association between balance recovery during inpatient rehabilitation and gait without physical assistance in severe subacute post‚Äêstroke patients.	CF, Gath and MG, Gianella and L, Bonamico and MJ, Russo	2023	1358-2267	28	4	2024-08-01	RAYYAN-EXCLUSION-REASONS: not considering skin scar treatment
Association between c reactive protein /albumin ratio and systemic sclerosis disease activity	Sarhan, S.A. and Sherby, N.A. and Alian, S.M. and Raafat, N. and El-Meligui, Y.M.	2021	0975-2366	13	3	13-19	RAYYAN-EXCLUSION-REASONS: not considering skin scar treatment
Association between dental fear, physical activity and physical and mental well-being among Finnish university students.	Pohjola, Vesa and Puolakka, Antti and Kunttu, Kristina and Virtanen, Jorma I.	2020	0001-6357	78	1	45-51	RAYYAN-EXCLUSION-REASONS: not considering skin scar treatment
Association Between Ethnic-Racial Minority Status, Admissions Data, and Academic Performance in Student Retention from a Physical Therapy Program in a Minority-Serving Institution.	Ortiz, Alexis and Brown, Jennifaye V.	2022	0090-7421	51	4	250-255	RAYYAN-EXCLUSION-REASONS: not considering skin scar treatment
Association between Foot Posture Asymmetry and Static Stability in Patients with Knee Osteoarthritis: A Case-Control Study.	Chen, Zehua and Shen, Zhen and Ye, Xiangling and Wu, Jiatao and Wu, Huai and Xu, Xuemeng	2020	2314-6133			2024-08-01	RAYYAN-EXCLUSION-REASONS: not considering skin scar treatment
Association between health literacy and leisure time physical activity among Lithuanian adolescents.	Sukys, Saulius and Tilindiene, Ilona and Trinkuniene, Laima	2021	0966-0410	29	6	e387-e395	RAYYAN-EXCLUSION-REASONS: not considering skin scar treatment
Association between non-perfusion parameters and presence of ischemia in gated-SPECT myocardial perfusion imaging studies.	Peix, Amalia and Cabrera, L√°zaro O. and Padr√≥n, Kenia and Rodr√≠guez, Lydia and Fern√°ndez, Jes√∫s and L√≥pez, Giselle and Carrillo, Regla and Mena, Erick and Fern√°ndez, Yoel and Dondi, Maurizio and P√°ez, Diana	2018	1071-3581	25	2	609-615	RAYYAN-EXCLUSION-REASONS: not considering skin scar treatment
Association between physical activity and inflammatory markers in community-dwelling, middle-aged adults.	Cho, So Mi Jemma and Lee, Hokyou and Shim, Jee-Seon and Jeon, Justin Y. and Kim, Hyeon Chang	2021	1715-5312	46	7	828-836	RAYYAN-EXCLUSION-REASONS: not considering skin scar treatment
Association between physical activity and menopausal symptoms in perimenopausal women.	Kim, Min-Ju and Cho, Juhee and Ahn, Younjhin and Yim, Gyeyoon and Park, Hyun-Young	2014	1472-6874	14	1	122-122	RAYYAN-EXCLUSION-REASONS: not considering skin scar treatment
Association between schizotypal personality trait and dispositional optimism among prisoners: Findings from some selected male prisoners in a Nigerian prison.	Olawa, Babatola Dominic and Idemudia, Erhabor Sunday	2020	0020-7411	49	3	254-270	RAYYAN-EXCLUSION-REASONS: not considering skin scar treatment
Association between social factors and performance during Functional Capacity Evaluations: a systematic review.	Ansuategui Echeita, Jone and van Holland, Berry J. and Gross, Douglas P. and Kool, Jan and Oesch, Peter and Trippolini, Maurizio A. and Reneman, Michiel F.	2019	0963-8288	41	16	1863-1873	RAYYAN-EXCLUSION-REASONS: not considering skin scar treatment
Association between subjective and objective measures of lip form and function: an exploratory analysis.	Trotman CA and Phillips C and Faraway JJ and Ritter K	2003	1055-6656 (Print)	40	3	241-8	RAYYAN-EXCLUSION-REASONS: not considering skin scar treatment
Association between unmet needs and quality of life of cancer patients: A population-based study.	Hansen, Dorte Gils and Larsen, Pia Veldt and Holm, Lise Vilstrup and Rottmann, Nina and Bergholdt, Stinne Holm and S√∏ndergaard, Jens	2013	0284-186X	52	2	391-399	RAYYAN-EXCLUSION-REASONS: Not meeting eligibility criteria (Cancer)
Association of Bioelectrical Impedance Phase Angle with Physical Performance and Nutrient Intake of Older Adults.	Unterberger, Sandra and Aschauer, Rudolf and Z√∂hrer, Patrick A. and Draxler, Agnes and Aschauer, Mirjam and Kager, Benno and Franzke, Bernhard and Strasser, Eva-Maria and Wagner, Karl-Heinz and Wessner, Barbara	2023	2072-6643	15	6	1458	RAYYAN-EXCLUSION-REASONS: not considering skin scar treatment
Association of Body Mass Index and Waist Circumference With Physical Functioning: The Vitality 90+ Study.	Lisko, Inna and Stenholm, Sari and Raitanen, Jani and Hurme, Mikko and Hervonen, Antti and Jylh√§, Marja and Tiainen, Kristina	2015	1079-5006 U2 - PMID: NLM25394617.	70	7	885-891	RAYYAN-EXCLUSION-REASONS: not considering skin scar treatment
Association of early acute‚Äêphase rehabilitation initiation on outcomes among patients aged ‚â•90‚Äâyears with acute heart failure.	Ueno, Kensuke and Kaneko, Hidehiro and Kamiya, Kentaro and Okada, Akira and Itoh, Hidetaka and Konishi, Masaaki and Sugimoto, Tadafumi and Suzuki, Yuta and Matsuoka, Satoshi and Fujiu, Katsuhito and Michihata, Nobuaki and Jo, Taisuke and Takeda, Norifumi and Morita, Hiroyuki and Ako, Junya and Node, Koichi and Yasunaga, Hideo and Komuro, Issei	2023	0002-8614	71	6	1840-1850	RAYYAN-EXCLUSION-REASONS: not considering skin scar treatment
Association of HLA-DRB1 alleles with keloids in Chinese Han individuals	Lu, W.-S. and Zhang, W.-Y. and Li, Y. and Wang, Z.-X. and Zuo, X.-B. and Cai, L.-Q. and Zhu, F. and Wang, J.-F. and Sun, L.-D. and Zhang, X.-J. and Yang, S.	2010	["0001-2815", "1399-0039"]	76	4	276-281	RAYYAN-EXCLUSION-REASONS: not considering skin scar treatment
Association of left ventricular mechanical dyssynchrony with survival benefit from revascularization: a study of gated positron emission tomography in patients with ischemic LV dysfunction and narrow QRS.	AlJaroudi W and Alraies MC and Hachamovitch R and Jaber WA and Brunken R and Cerqueira MD and Marwick T	2012	1619-7089 (Electronic)	39	10	1581-91	RAYYAN-EXCLUSION-REASONS: not considering skin scar treatment
Association of peripartum management and high maternal blood loss at cesarean delivery for placenta accreta spectrum (PAS): A multinational database study.	Schwickert A and van Beekhuizen HJ and Bertholdt C and Fox KA and Kayem G and Morel O and Rijken MJ and Stefanovic V and Strindfors G and Weichert A and Weizsaecker K and Braun T	2021	1600-0412 (Electronic)	100		29-40	RAYYAN-EXCLUSION-REASONS: not considering skin scar treatment
Association of preoperative MRI findings and the complexity of urethroplasty for traumatic bulbar urethral stricture	Horiguchi, A. and Edo, H. and Soga, S. and Azuma, R. and Shinchi, M. and Asano, T. and Ito, K. and Shinmoto, H.	2019	1527-3792	201	4	e795	RAYYAN-EXCLUSION-REASONS: not considering skin scar treatment
Association of serum myokines and aerobic exercise training in patients with spinal cord injury: an observational study.	Der-Sheng Han and Ming-Yen Hsiao and Tyng-Guey Wang and Ssu-Yuan Chen and Wei-Shiung Yang and Han, Der-Sheng and Hsiao, Ming-Yen and Wang, Tyng-Guey and Chen, Ssu-Yuan and Yang, Wei-Shiung	2016	1471-2377	16		2024-07-01	RAYYAN-EXCLUSION-REASONS: not considering skin scar treatment
Association of smoking and physical inactivity with MRI derived changes in cardiac function and structure in cardiovascular healthy subjects.	Schafnitzel A and Lorbeer R and Bayerl C and Patscheider H and Auweter SD and Meisinger C and Heier M and Ertl-Wagner B and Reiser M and Peters A and Bamberg F and Hetterich H	2019	2045-2322 (Electronic)	9	1	18616	RAYYAN-EXCLUSION-REASONS: not considering skin scar treatment
Association of Surgical Intervention for Adhesive Small-Bowel Obstruction With the Risk of Recurrence.	Behman R and Nathens AB and Mason S and Byrne JP and Hong NL and Pechlivanoglou P and Karanicolas P	2019	2168-6262 (Electronic)	154	5	413-420	RAYYAN-EXCLUSION-REASONS: not considering skin scar treatment
Association of TGFŒ≤1 and clinical factors with scar outcome following melanoma excision	Ward, S.V. and Cadby, G. and Heyworth, J.S. and Fear, M.W. and Wallace, H.J. and Cole, J.M. and Wood, F.M. and Palmer, L.J.	2012	["0340-3696", "1432-069X"]	304	5	343-351	RAYYAN-EXCLUSION-REASONS: Not meeting eligibility criteria (Cancer)
Associations Between Esports Participation and Health: A Scoping Review.	Monteiro Pereira, Ana and Costa, J√∫lio A. and Verhagen, Evert and Figueiredo, Pedro and Brito, Jo√£o	2022	0112-1642	52	9	2039-2060	RAYYAN-EXCLUSION-REASONS: not considering skin scar treatment
Associations between fruit and vegetable intake, leisure-time physical activity, sitting time and self-rated health among older adults: cross-sectional data from the WELL study.	S√∂dergren, Marita and McNaughton, Sarah A and Salmon, Jo and Ball, Kylie and Crawford, David A	2012	1471-2458	12	1	551-551	RAYYAN-EXCLUSION-REASONS: not considering skin scar treatment
Associations between socio-demographic factors, encounters with healthcare professionals and perceived ability to return to work in people sick-listed due to heart failure in Sweden: a cross-sectional study.	Nordgren, Lena and S√∂derlund, Anne	2016	0963-8288	38	2	168-173	RAYYAN-EXCLUSION-REASONS: not considering skin scar treatment
Associations of leisure-time, occupational, and commuting physical activity with risk of depressive symptoms among Japanese workers: a cohort study.	Keisuke Kuwahara and Toru Honda and Tohru Nakagawa and Shuichiro Yamamoto and Shamima Akter and Takeshi Hayashi and Tetsuya Mizoue	2015	1479-5868	12		2024-08-01	RAYYAN-EXCLUSION-REASONS: not considering skin scar treatment
Associations of nurse education level and nurse staffing with patient experiences¬†of hospital care: A cross sectional study in China.	Liu, Xu and Zheng, Jing and Liu, Ke and Baggs, Judith G. and Liu, Jiali and Wu, Yan and You, Liming	2020	0160-6891	43	1	103-113	RAYYAN-EXCLUSION-REASONS: not considering skin scar treatment
Associations of physical activity and diet with the onset of menopause in Japanese women.	Nagata C and Wada K and Nakamura K and Tamai Y and Tsuji M and Shimizu H	2012	1072-3714	19	1	75-81	RAYYAN-EXCLUSION-REASONS: not considering skin scar treatment
Associations of physical activity and fitness with hepatic steatosis, liver enzymes, and insulin resistance in children with overweight/obesity.	Medrano, Mar√≠a and Arenaza, Lide and Migueles, Jairo H. and Rodr√≠guez‚ÄêVigil, Beatriz and Ruiz, Jonatan R. and Labayen, Idoia	2020	1399-543X	21	4	565-574	RAYYAN-EXCLUSION-REASONS: not considering skin scar treatment
Astroglial Cells: Emerging Therapeutic Targets in the Management of Traumatic Brain Injury	Czy≈ºewski, W. and Mazurek, M. and Sakwa, L. and Szymoniuk, M. and Pham, J. and Pasierb, B. and Litak, J. and Czy≈ºewska, E. and Turek, M. and Piotrowski, B. and Torres, K. and Rola, R.	2024	2073-4409	13	2		RAYYAN-EXCLUSION-REASONS: foreign language
Astym therapy improves function and range of motion following mastectomy	Davies, C. and Brockopp, D. and Moe, K.	2016	1532-821X	97	10	e30	RAYYAN-EXCLUSION-REASONS: not considering skin scar treatment
Astym¬Æ Compared Eccentric Exercise for Chronic Mid-substance Achilles Tendinopathy	NCT01902433,	2013					RAYYAN-EXCLUSION-REASONS: not considering skin scar treatment
Astym¬Æ therapy: A systematic review	Chughtai, M. and Newman, J.M. and Sultan, A.A. and Samuel, L.T. and Rabin, J. and Khlopas, A. and Bhave, A. and Mont, M.A.	2019	["2305-5847", "2305-5839"]	7	4		RAYYAN-EXCLUSION-REASONS: not considering skin scar treatment
Asylum seekers in Denmark--a study of health status and grade of traumatization of newly arrived asylum seekers.	Masmas TN and M√∏ller E and Buhmannr C and Bunch V and Jensen JH and Hansen TN and J√∏rgensen LM and Kjaer C and Mannstaedt M and Oxholm A and Skau J and Theilade L and Worm L and Ekstr√∏m M	2008	1997-3322 (Electronic)	18	2	77-86	RAYYAN-EXCLUSION-REASONS: not considering skin scar treatment
Asymptomatic Cocaine Abuse„ÄÄ- Myocardial Tissue Characterization Using Cardiac Biomarkers and Cardiovascular Magnetic Resonance Imaging.	Radunski UK and Fuger U and Bohnen S and Lund GK and Stehning C and Zeller T and Tahir E and Avanesov M and Adam G and Blankenberg S and Reimer J and Muellerleile K	2017	1347-4820 (Electronic)	81	5	701-708	RAYYAN-EXCLUSION-REASONS: not considering skin scar treatment
Asymptomatic Degenerative Changes in the Lumbar Spine Among Professional Soccer Players.	Bezuglov, Eduard and Lazarev, Artemii and Petrov, Arseniy and Brodskaia, Alesia and Lyubushkina, Anastasiya and Kubacheva, Kamila and Achkasov, Evgeny and Nikolenko, Vladimir	2021	0362-2436	46	2	122-128	RAYYAN-EXCLUSION-REASONS: not considering skin scar treatment
Asymptomatic spontaneous complete uterine rupture in a term pregnancy after uterine packing during previous caesarean section: A case report	Zhang, J. and Chen, S.F. and Luo, Y.E.	2014	["2709-0094", "0390-6663"]	41	5	597-598	RAYYAN-EXCLUSION-REASONS: not considering skin scar treatment
Athlete's nodules: Sports-related connective tissue nevi of the collagen type (collagenomas)	Cohen, P.R. and Eliezri, Y.D. and Silvers, D.N.	1992	0011-4162	50	2	131-135	RAYYAN-EXCLUSION-REASONS: not considering skin scar treatment
Atlas of burn scar contractures: a patient education tool...American Burn Association 39th Annual Meeting, March 20-23, 2007, Manchester Grand Hyatt, San Diego, California	Richard RL and Hedman TL and Chapman TT and Renz EM and Williams JF and Wolf SE and Holbomb JB	2007	1559-047X	28	2	S152-S152	RAYYAN-EXCLUSION-REASONS: Not considering physical therapy interventions
Atrial fibrillation and the athletic heart.	Redpath CJ and Backx PH	2015	1531-7080 (Electronic)	30	1	17-23	RAYYAN-EXCLUSION-REASONS: not considering skin scar treatment
Atrial structure and function 5 years after successful ablation for persistent atrial fibrillation: an MRI study.	Cochet H and Scherr D and Zellerhoff S and Sacher F and Derval N and Denis A and Knecht S and Komatsu Y and Montaudon M and Laurent F and Pieske BM and Hocini M and Ha√Øssaguerre M and Ja√Øs P	2014	1540-8167 (Electronic)	25	7	671-9	RAYYAN-EXCLUSION-REASONS: not considering skin scar treatment
Attachment-retained removable prostheses: Patient satisfaction and quality of life assessment.	Swelem, Amal A. and Abdelnabi, Mohamed H.	2021	0022-3913	125	4	636-644	RAYYAN-EXCLUSION-REASONS: not considering skin scar treatment
Attempt of preventive treatment of striae gravidarum using preventive massage ointment administration	Wierrani, F and Kozak, W and Schramm, W and Gr√ºnberger, W	1992		104	2	42‚Äê44	RAYYAN-EXCLUSION-REASONS: not considering skin scar treatment
Attributions about persons with brain injury: The effects of knowledge and familiarity about brain injury	Foster, L. and McClure, J. and McDowall, J. and Crawford, M.T.	2013	["1362-301X", "0269-9052"]	27	4	485-491	RAYYAN-EXCLUSION-REASONS: not considering skin scar treatment
Attributions and expectations for the behavior of persons with brain injury: the effect of visibility of injury.	McClure J and Patel GJ and Wade K	2011	1550-509X (Electronic)	26	5	392-6	RAYYAN-EXCLUSION-REASONS: not considering skin scar treatment
Attributions for behaviours of persons with brain injury: The role of perceived severity and time since injury	McClure, J. and Buchanan, S. and McDowall, J. and Wade, K.	2008	["1362-301X", "0269-9052"]	22	9	639-648	RAYYAN-EXCLUSION-REASONS: not considering skin scar treatment
Atypical cervico-facial mycobacterial infections in childhood.	Makhani S and Postlethwaite KR and Renny NM and Kerawala CJ and Carton AT	1998	0266-4356 (Print)	36	2	119-22	RAYYAN-EXCLUSION-REASONS: not considering skin scar treatment
Atypical fibroxanthoma arising on chronic burn scar: A rare case report and the review of the literature	Calis, E. and Keskin, M. and Cakir, A. and Turkmen, I.	2018	1432-2307	473		s94	RAYYAN-EXCLUSION-REASONS: Not meeting eligibility criteria (Cancer)
Atypical peyronies-a common clinical population that remains unrecognized	Punjani, N. and Stern, N. and Brock, G.	2018	1743-6109	15	2	S7-S8	RAYYAN-EXCLUSION-REASONS: not considering skin scar treatment
Atypical presentation of peroxisomal disorder and reclassification of genetic variants over time	Aguilar-y-Mendez, D. and L√≥pez-Uriarte, G.A.	2021	["1096-7206", "1096-7192"]	132		S154-S155	RAYYAN-EXCLUSION-REASONS: not considering skin scar treatment
Audiofrequency electrotherapy in intestinal adhesions.		1981	0366-6999 (Print)	94	2	77-80	RAYYAN-EXCLUSION-REASONS: not considering skin scar treatment
Audiofrequency electrotherapy in skin diseases.		1977	0366-6999 (Print)	3	6	399-406	RAYYAN-EXCLUSION-REASONS: Not meeting eligibility criteria (Skin disorder)
Augmentation in two stages of atrophic alveolar bone prior to dental rehabilitation: a case report.	Zahrani AA	2007	1526-3711 (Electronic)	8	6	57-63	RAYYAN-EXCLUSION-REASONS: not considering skin scar treatment
Augmentation of facial soft-tissue defects with Alloderm dermal graft.	Achauer BM and VanderKam VM and Celikoz B and Jacobson DG	1998	0148-7043 (Print)	41	5	503-7	RAYYAN-EXCLUSION-REASONS: Not considering physical therapy interventions
Augmented exercise in the treatment of deconditioning from major burn injury	de Lateur BJ; Magyar-Russell G; Bresnick MG; Bernier FA; Ober MS; Krabak BJ; Ware L; Hayes MP; Fauerbach JA	2007					RAYYAN-EXCLUSION-REASONS: not considering skin scar treatment
Augmented repair of Achilles tendon ruptures.	Fern√°ndez-Fair√©n M and Gimeno C	1997	0363-5465 (Print)	25	2	177-81	RAYYAN-EXCLUSION-REASONS: not considering skin scar treatment
Augmented repair of degenerative tears of tendo achilles using peroneus brevis tendon: Early results	Tawari Akhil, A. and Dhamangaonkar Anoop, C. and Goregaonkar Arvind, B.	2013	1985-2533	7	1	19-24	RAYYAN-EXCLUSION-REASONS: not considering skin scar treatment
Augmenting conventional treatment of non-specific low back pain with progressive goal attainment programme.	Ogunlana, Michael Opeoluwa and Odole, Adesola Christiana and Adejumo, Adebayo and Olagbegi, Oladapo Michael and Williams, Ogechi Omolabake	2018	1083-3196	23	2	133-143	RAYYAN-EXCLUSION-REASONS: not considering skin scar treatment
Auricular rehabilitation with episthesis fixed by bone-anchored titanium implants	Mevio, E. and Mullace, M. and Artesi, L. and Mevio, N.	2013	0393-3660	172	6	535-540	RAYYAN-EXCLUSION-REASONS: not considering skin scar treatment
Austerity on the frontline- a preliminary study of physiotherapists working in the National Health Service in the UK.	Tucker, Rachael and Moffatt, Fiona and Timmons, Stephen	2022	0959-3985	38	8	1037-1049	RAYYAN-EXCLUSION-REASONS: not considering skin scar treatment
Australian occupational therapy: current trends and future considerations in burn rehabilitation.	Fowler D	1987	0273-8481 (Print)	8	5	415-7	RAYYAN-EXCLUSION-REASONS: Not considering physical therapy interventions
Autogenous soft-tissue procedures and osseointegrated alloplastic reconstruction: their role in the treatment of complex craniofacial defects.	Harris L and Wilkes GH and Wolfaardt JF	1996	0032-1052 (Print)	98	3	387-92	RAYYAN-EXCLUSION-REASONS: not considering skin scar treatment
Autografting in the treatment of large, auricular keloids	Kowalczyk, D.M. and Jordan, J.R.	2018	["1531-4995", "0023-852X"]	128	7	1564-1566	RAYYAN-EXCLUSION-REASONS: Not considering physical therapy interventions
Autologous adipose-derived stromal vascular fraction with platelet-rich plasma as regenerative therapy for chronic proximal hamstring tear: A case report	Poole, S. and Onishi, K.	2014	1934-1482	6	9	S254	RAYYAN-EXCLUSION-REASONS: not considering skin scar treatment
Autologous anatomic breast implant: molding the latissimus dorsi flap.	Hudson DA	2002	0148-7043 (Print)	49	3	248-51	RAYYAN-EXCLUSION-REASONS: not considering skin scar treatment
Autologous bone marrow mononuclear cells intrathecal transplantation in chronic stroke	Sharma, A. and Sane, H. and Gokulchandran, N. and Khopkar, D. and Paranjape, A. and Sundaram, J. and Gandhi, S. and Badhe, P.	2014	2042-0056	2014			RAYYAN-EXCLUSION-REASONS: not considering skin scar treatment
Autologous Bone Marrow-Derived Stem Cells in Spinal Cord Injury.	Bansal H and Verma P and Agrawal A and Leon J and Sundell IB and Koka PS	2016	1556-8539 (Print)	11	1	51-61	RAYYAN-EXCLUSION-REASONS: not considering skin scar treatment
Autologous CD133+ bone marrow cells and bypass grafting for regeneration of ischaemic myocardium: The Cardio133 trial	Nasseri, B.A. and Ebell, W. and Dandel, M. and Kukucka, M. and Gebker, R. and Doltra, A. and Knosalla, C. and Choi, Y.-H. and Hetzer, R. and Stamm, C.	2014	["1522-9645", "0195-668X"]	35	19	1263-1274	RAYYAN-EXCLUSION-REASONS: not considering skin scar treatment
Autologous CD133+ bone marrow cells for regeneration of ischaemic myocardium	Wang, X and Bai, M and Huang, S and Jie, Q	2014		64	16	C116	RAYYAN-EXCLUSION-REASONS: not considering skin scar treatment
Autologous cell therapy with CD133+ bone marrow-derived stem cells for refractory Asherman's syndrome and endometrial atrophy: A pilot cohort study	Santamaria, X. and Cabanillas, S. and Cervell√≥, I. and Arbona, C. and Raga, F. and Ferro, J. and Palmero, J. and Remoh√≠, J. and Pellicer, A. and Sim√≥n, C.	2016	["1460-2350", "0268-1161"]	31	5	1087-1096	RAYYAN-EXCLUSION-REASONS: not considering skin scar treatment
Autologous chondrocyte implantation for full thickness articular cartilage defects of the knee	Vasiliadis, HS and Wasiak, J	2010	1465-1858		10		RAYYAN-EXCLUSION-REASONS: not considering skin scar treatment
Autologous chondrocyte implantation for treatment of osteochondral lesions of the talus	Larsen, N.J. and Sullivan, M. and Ferkel, R.D.	2014	["1558-3848", "1048-6666"]	24	3	195-209	RAYYAN-EXCLUSION-REASONS: not considering skin scar treatment
Autologous CXCR4+ Hematopoietic Stem Cells Injected into the Scar Tissue of Chronic Myocardial Infarction Patients Normalizes Tissue Contractility and Perfusion	Aceves, J.L. and L√≥pez, R.V. and Ter√°n, P.M. and Escobedo, C.M. and Marroqu√≠n Muci√±o, M.A. and Castillo, G.G. and Estrada, M.M. and Garc√≠a, F.R. and Quiroz, G.D. and Monta√±o Estrada, L.F.	2020	["1873-5487", "0188-4409"]	51	2	135-144	RAYYAN-EXCLUSION-REASONS: not considering skin scar treatment
Autologous dermis ‚Äì Fat grafts as primary and secondary orbital transplants before rehabilitation with artificial eyes	Baum, S.H. and Schmeling, C. and Pf√∂rtner, R. and Mohr, C.	2018	["1878-4119", "1010-5182"]	46	1	90-97	RAYYAN-EXCLUSION-REASONS: not considering skin scar treatment
Autologous fat implantation for vocal fold scar	Sataloff, R.T.	2010	1068-9508	18	6	503-506	RAYYAN-EXCLUSION-REASONS: not considering skin scar treatment
Autologous fat injection into the vocal folds: technical considerations and long-term follow-up.	Shaw GY and Szewczyk MA and Searle J and Woodroof J and Shaw, G Y and Szewczyk, M A and Searle, J and Woodroof, J	1997	0023-852X	107	2	177-186	RAYYAN-EXCLUSION-REASONS: not considering skin scar treatment
Autologous fat transfer with SEFFI (superficial enhanced fluid fat injection) technique in periocular reconstruction	Riesco, B. and Abascal, C. and Duarte, A. and Flores, R.M. and Rouaux, G. and Sampayo, R. and Bernardini, F. and Devoto, M.	2018	["1744-5108", "0167-6830"]	37	3	191-195	RAYYAN-EXCLUSION-REASONS: not considering skin scar treatment
Autologous Lipofilling Improves Clinical Outcome in Patients with Symptomatic Dermal Scars Through Induction of a Pro-Regenerative Immune Response	Spiekman, M. and Francia, D.L. and Mossel, D.M. and Brouwer, L.A. and Diercks, G.F.H. and Vermeulen, K.M. and Folkertsma, M. and Ghods, M. and Kzhyshkowska, J. and Kl√ºter, H. and Krenning, G. and Van Der Lei, B. and Harmsen, M.C.	2022	["1527-330X", "1090-820X"]	42	4	NP244-NP256	RAYYAN-EXCLUSION-REASONS: not considering skin scar treatment
Autologous mesenchymal stem cells application in post-burn scars treatment: a preliminary study.	Zahorec P and Sarkozyova N and Ferancikova N and Bukovcan P and Danisovic L and Bohac M and Tomas M and Koller J	2021	1573-6814 (Electronic)	22	1	39-46	RAYYAN-EXCLUSION-REASONS: Not considering physical therapy interventions
Autologous peripheral stem cell transplantation treatment in relapsed / refractory hodgkin lymphoma patient: one centre experience	Sarifakiogullari, A.S. and Durusoy, S.S. and Sahin, H.H. and Pehlivan, M.	2019	1476-5365	53		600	RAYYAN-EXCLUSION-REASONS: not considering skin scar treatment
Autologous platelet-rich plasma injection in tennis elbow and plantar fasciitis	Gupta, S.K.V. and Bandari, D.	2016	["1941-7551", "1940-7041"]	27	4	405-408	RAYYAN-EXCLUSION-REASONS: not considering skin scar treatment
Automated quantification of myocardial perfusion scintigrams: A comparison of three software packages	Lomsky, M. and Johansson, L. and Marving, J. and Svensson, S. and Edenbrandt, L.	2010	1619-7070	37		S248-S249	RAYYAN-EXCLUSION-REASONS: not considering skin scar treatment
Automated regional myocardial displacement for facilitating the interpretation of dobutamine echocardiography.	Cain P and Baglin T and Khoury V and Case C and Marwick TH	2002	0002-9149 (Print)	89	12	1347-53	RAYYAN-EXCLUSION-REASONS: not considering skin scar treatment
Automatic classification of 20 different types of atrial tachycardia using 12-lead ECG signals	Luongo, G. and Schuler, S. and Rivolta, M.W. and Doessel, O. and Sassi, R. and Loewe, A.	2020	1532-2092	22		i220	RAYYAN-EXCLUSION-REASONS: not considering skin scar treatment
Autoperipheral nerve implantation for the treatment of obsolete incomplete paralysis	Zhang, S.-C. and Ma, Y.-H. and Xu, S.-G. and Liu, S.-F. and Zhang, Q.-L. and Pang, Y.	2006	1671-5926	10	5	161-163	RAYYAN-EXCLUSION-REASONS: not considering skin scar treatment
Availability and Use of Substance Abuse Treatment Programs Among Substance-Using Men Who Have Sex With Men Worldwide.	Flores, Juan M. and Santos, Glenn-Milo and Makofane, Keletso and Arreola, Sonya and Ayala, George	2017	1082-6084	52	5	666-673	RAYYAN-EXCLUSION-REASONS: not considering skin scar treatment
Availability of cosmetic treatment using novel cosmetics-based material on patients with craniofacial concavity.	Koyama S and Kanetaka H and Sagehashi Y and Sasaki K and Sato N	2018	2212-4632 (Electronic)	62	3	379-382	RAYYAN-EXCLUSION-REASONS: not considering skin scar treatment
Avian eggshell membrane: Cell biology-based innovation of human health (2) type III collagen, small heat shock protein alpha B-crystallin and mild exercise	Shimizu, M. and Taniwaki, K. and Ohto-Fujita, E. and Yoshimura, K. and Atomi, T. and Hirose, N. and Hasebe, Y. and Atomi, Y.	2012	1059-1524	23	24		RAYYAN-EXCLUSION-REASONS: not considering skin scar treatment
Avoidance of Direct Posterior Portal During Elbow Arthroscopic Surgery in Posterior Compartment	Chanlalit, C. and Sakdapanichkul, C. and Mahasupachai, N.	2023	2212-6287	12	12	e2211-e2218	RAYYAN-EXCLUSION-REASONS: not considering skin scar treatment
Avoidance of scapular winging while approaching tumors of the middle scalene region	Puffer, R.C. and Stone, J. and Spinner, R.J.	2019	["0942-0940", "0001-6268"]	161	9	1937-1942	RAYYAN-EXCLUSION-REASONS: not considering skin scar treatment
Avoiding and treating dermal filler complications.	Lemperle G and Rullan PP and Gauthier-Hazan N	2006	1529-4242 (Electronic)	118	3	92S-107S	RAYYAN-EXCLUSION-REASONS: not considering skin scar treatment
Avoiding complications in total hip arthroplasty performed from an anterior minimally invasive approach	Christofilopoulos, P. and L√§dermann, A. and Roussos, C. and Hoffmeyer, P.	2010	1120-7000	20	3	360	RAYYAN-EXCLUSION-REASONS: not considering skin scar treatment
Avoiding complications of surgery for nerve compression syndromes.	Blair SJ	1988	0030-5898 (Print)	19	1	125-30	RAYYAN-EXCLUSION-REASONS: not considering skin scar treatment
Avoiding Patient Dissatisfaction and¬†Complications in¬†Facelift Surgery	Clevens, R.A.	2009	1064-7406	17	4	515-530	RAYYAN-EXCLUSION-REASONS: not considering skin scar treatment
Avulsion fracture of the ischial tuberosity in a young sprinter: Functional versus radiological assessment	Tyberghein, M. and Kaux, J.F. and Godon, B. and Crielaard, J.M. and Croisier, J.L.	2018	["1878-5913", "0959-3020"]	26	2	163-165	RAYYAN-EXCLUSION-REASONS: not considering skin scar treatment
Avulsion fracture of the posterosuperior tuberosity of the calcaneus managed with lag screw fixation	Lui, T.H.	2018	["1460-9584", "1268-7731"]	24	1	45-48	RAYYAN-EXCLUSION-REASONS: not considering skin scar treatment
Awareness and knowledge about non-alcoholic fatty liver disease (NAFLD) among patients with NAFLD	Singh, P. and Mehta, M. and De, A. and Duseja, A.	2022	["2213-3453", "0973-6883"]	12		S72	RAYYAN-EXCLUSION-REASONS: not considering skin scar treatment
Awareness of and attitudes to sexually transmissible infections among gay men and other men who have sex with men in England: a qualitative study.	Datta, Jessica and Reid, David and Hughes, Gwenda and Mercer, Catherine H. and Wayal, Sonali and Weatherburn, Peter	2019	1448-5028	16	1	18-24	RAYYAN-EXCLUSION-REASONS: not considering skin scar treatment
Axillary hyperhidrosis: A 5-year review of treatment efficacy and recurrence rates using a new arthroscopic shaver technique	Arneja, J.S. and Hayakawa, T.E.J. and Singh, G.B. and Murray, K.A. and Turner, R.B. and Ross, L.L. and Bendor-Samuel, R.L.	2007	0032-1052	119	2	562-567	RAYYAN-EXCLUSION-REASONS: not considering skin scar treatment
Axillary treatment for operable primary breast cancer	Bromham, N and Schmidt‚ÄêHansen, M and Astin, M and Hasler, E and Reed, MW	2017	1465-1858		1		RAYYAN-EXCLUSION-REASONS: Not meeting eligibility criteria (Cancer)
Axillary vein compression masquerading as lymphedema: A case report	Scholten, E. and Wisotzky, E.	2015	1934-1482	7	9	S182	RAYYAN-EXCLUSION-REASONS: not considering skin scar treatment
Axillary WEB syndrome	Wald, M.	2011	0778-5569	22	63	12	RAYYAN-EXCLUSION-REASONS: not considering skin scar treatment
Axillary web syndrome and trunk cording case studies: Treatments, procedures and outcomes	Stewart, D.	2016	1743-7563	12		145-146	RAYYAN-EXCLUSION-REASONS: not considering skin scar treatment
Axillary web syndrome in women after breast cancer surgery referred to an Oncological Rehabilitation Unit: which are the main risk factors? A retrospective case-control study.	de Sire A and Losco L and Cisari C and Gennari A and Boldorini R and Fusco N and Cigna E and Invernizzi M	2020	2284-0729 (Electronic)	24	15	8028-8035	RAYYAN-EXCLUSION-REASONS: Not meeting eligibility criteria (Cancer)
Axillary Web Syndrome: Current Understanding and New Directions for Treatment.	Piper M and Guajardo I and Denkler K and Sbitany H	2016	1536-3708 (Electronic)	76		S227-31	RAYYAN-EXCLUSION-REASONS: Not meeting eligibility criteria (Cancer)
Axillopopliteal Bypass and Explant of Infected Graft	Gowda, G. and Sheahan, C. and Chawla, A. and Torrance, B. and Brooke, A. and Summers, K. and Donovan, M. and Palit, T. and Sheahan, M.	2023	["1615-5947", "0890-5096"]	97		271	RAYYAN-EXCLUSION-REASONS: not considering skin scar treatment
Axonal growth inhibitors and their receptors in spinal cord injury: from biology to clinical translation	Chambel, S.S. and Cruz, C.D.	2023	["1876-7958", "1673-5374"]	18	12	2573-2581	RAYYAN-EXCLUSION-REASONS: not considering skin scar treatment
Balance and Gait After First Minor Ischemic Stroke in People 70 Years of Age or Younger: A Prospective Observational Cohort Study.	Hamre, Charlotta and Fure, Brynjar and Helbostad, Jorunn L and Wyller, Torgeir B and Ihle-Hansen, Hege and Vlachos, Georgios and Ursin, Marie and Tangen, Gro Gujord	2020	0031-9023	100	5	798-806	RAYYAN-EXCLUSION-REASONS: not considering skin scar treatment
Bariatric Surgery and Malpractice: an Extensive Review of Demographics, Complications, Litigation, and Proactive Mitigation Strategies	AlSabah, S. and Al Haddad, E.	2023	["1708-0428", "0960-8923"]	33	11	3611-3620	RAYYAN-EXCLUSION-REASONS: not considering skin scar treatment
Baroreflex failure following radiation therapy to the neck	Arend, J.	2016	1525-1497	31	2	S567	RAYYAN-EXCLUSION-REASONS: not considering skin scar treatment
Barriers and enablers for the development and implementation of allied health clinical practice guidelines in South African primary healthcare settings: a qualitative study.	Dizon, J. M. and Grimmer, K. and Louw, Q. and Machingaidze, S. and Parker, H. and Pillen, H.	2017	1478-4505	15		2013-01-01	RAYYAN-EXCLUSION-REASONS: not considering skin scar treatment
Barriers and facilitators affecting dilator use after pelvic radiotherapy for gynaecological cancer: The patient perspective	Bonner, C. and Juraskova, I. and Nattress, K. and Anderson, C. and Milross, C. and Philp, S. and Carter, J.	2011	0941-4355	19	2	S330-S331	RAYYAN-EXCLUSION-REASONS: Not meeting eligibility criteria (Cancer)
Barriers and facilitators to participation in physical activity: The experiences of a group of South African adolescents with cerebral palsy.	Conchar, Lauren and Bantjes, Jason and Swartz, Leslie and Derman, Wayne	2016	1359-1053	21	2	152-163	RAYYAN-EXCLUSION-REASONS: not considering skin scar treatment
Barriers and Facilitators to the Prevention of Chronic Pain in the Subacute Phase After Cardiac Surgery.	Martorella, Geraldine and McDougall, Graham J.	2021	1524-9042	22	1	28-35	RAYYAN-EXCLUSION-REASONS: not considering skin scar treatment
Barriers and facilitators to work reintegration and burn survivors‚Äô perspectives on educating work colleagues	Nguyen, N.T. and Lorrain, M. and Pognon-Hanna, J.N. and Elfassy, C. and Calva, V. and de Oliveira, A. and Nedelec, B.	2016	["1879-1409", "0305-4179"]	42	7	1477-1486	RAYYAN-EXCLUSION-REASONS: not considering skin scar treatment
Barriers associated with poor control in Spanish diabetic patients. A consensus study.	Carratal√°-Munuera, M C and Gil-Guillen, V F and Orozco-Beltran, D and Navarro-P√©rez, J and Caballero-Mart√≠nez, F and Alvarez-Guisasola, F and Garc√≠a-Soid√°n, J and Fluix√°-Carrascosa, C and Franch-Nadal, J and Mart√≠n-Riobo√≥, E and Carrillo-Fern√°ndez, L and Artola-Men√©ndez, S	2013	1368-5031	67	9	888-894	RAYYAN-EXCLUSION-REASONS: not considering skin scar treatment
Barriers to diabetic foot care in a developing country with a high incidence of diabetes related amputations: an exploratory qualitative interview study.	Guell, Cornelia and Unwin, Nigel	2015	1472-6963	15	1	2024-07-01	RAYYAN-EXCLUSION-REASONS: not considering skin scar treatment
Barriers to exercise in rheumatoid arthritis -- a focus group study.	Crowley L and Kennedy N	2009	1649-7619	30	2	27-33	RAYYAN-EXCLUSION-REASONS: not considering skin scar treatment
Basal cell carcinoma and actinic keratoses: patients' perceptions of their disease and current treatments.	Berman B	2001	0011-9059 (Print)	40	9	573-6	RAYYAN-EXCLUSION-REASONS: Not meeting eligibility criteria (Cancer)
Baseline factors predictive of incident penetrating keratoplasty in keratoconus.	Gordon MO and Steger-May K and Szczotka-Flynn L and Riley C and Joslin CE and Weissman BA and Fink BA and Edrington TB and Olafsson HE and Zadnik K	2006	0002-9394 (Print)	142	6	923-30	RAYYAN-EXCLUSION-REASONS: not considering skin scar treatment
Baseline myocardial perfusion predicts response to cardiac resynchronization therapy: a prospective observational study.	Orlov MV and Maysky M and Akrivakis ST and Ujhelyi MR and Hoffmeister P and Shukla G and McAllister S and Kotler G and Almasry I and Chaudhry GM and Haffajee CI	2008	1383-875X (Print)	23	2	127-33	RAYYAN-EXCLUSION-REASONS: not considering skin scar treatment
Baseline urinary tract imaging infants with Spina Bifida	Baum, M.A. and Tanaka, S. and Thibadeau, J. and Routh, J. and Wiener, J.S. and Joseph, D.B. and Cheng, E. and Tu, D. and Austin, C. and Koh, C.J. and Wallis, C. and Walker, W. and Smith, K. and Paramsothy, P.	2017	1875-8894	10		S9	RAYYAN-EXCLUSION-REASONS: not considering skin scar treatment
BCC and Immunocryosurgery scar differentiation through computational resolution-enhanced OCT images and skin optical attenuation: A proof-of-concept study	Pavlou, E. and Gaitanis, G. and Bassukas, I.D. and Kourkoumelis, N.	2024	["1600-0625", "0906-6705"]	33	1		RAYYAN-EXCLUSION-REASONS: not considering skin scar treatment
BCG administration and nursing implications.	Croft CL	1979	0002-936X (Print)	79	2	315-6	RAYYAN-EXCLUSION-REASONS: not considering skin scar treatment
Becoming Experts in Their Own Treatment: Child and Caregiver Engagement With Burn Scar Treatments	Killey, J. and Simons, M. and Prescott, S. and Kimble, R. and Tyack, Z.	2023	1049-7323	33	6	496-508	RAYYAN-EXCLUSION-REASONS: Not considering physical therapy interventions
Beetles, ants, wasps, or flies? An ethnobiological study of edible insects among the Awaj√∫n Amerindians in Amazonas, Peru.	Casas Re√°tegui, Rub√©n and Pawera, Lukas and Villegas Panduro, Pablo Pedro and Polesny, Zbynek	2018	1746-4269	14	1	N.PAG-N.PAG	RAYYAN-EXCLUSION-REASONS: not considering skin scar treatment
Behavioral and Neural Evidence of the Rewarding Value of Exercise Behaviors: A Systematic Review.	Cheval, Boris and Radel, R√©mi and Neva, Jason L. and Boyd, Lara A. and Swinnen, Stephan P. and Sander, David and Boisgontier, Matthieu P.	2018	0112-1642	48	6	1389-1404	RAYYAN-EXCLUSION-REASONS: not considering skin scar treatment
Behavioral impact of national health campaigns on healthy lifestyle practices among young adults in Singapore: a cross-sectional study.	Khow, Yong Zhi and Lim, Talia Li Yin and Ng, Jarret Shoon Phing and Wu, Jiaxuan and Tan, Chuen Seng and Chia, Kee Seng and Luo, Nan and Seow, Wei Jie	2021	1471-2458	21	1	2024-11-01	RAYYAN-EXCLUSION-REASONS: not considering skin scar treatment
Behaviour in a Canadian multi-payer, multi-provider health care market: The case of the physiotherapy market in Ontario.	Holyoke, Paul D	2009	9780494590928			383 p-383 p	RAYYAN-EXCLUSION-REASONS: not considering skin scar treatment
Behavioural interventions for swallowing in subjects with Parkinson's disease: A mixed methods systematic review.	Winiker, Katharina and Kertscher, Berit	2023	1368-2822	58	4	1375-1404	RAYYAN-EXCLUSION-REASONS: not considering skin scar treatment
Behc¬∏et's disease leaves the silk road	Wo≈∫niacka, A. and Jurowski, P. and Omulecki, A. and Kot, M. and Dziankowska-Bartkowiak, B.	2014	1642-395X	31	6	417-420	RAYYAN-EXCLUSION-REASONS: not considering skin scar treatment
Being a co-worker or a manager of a colleague returning to work after stroke: A challenge facilitated by cooperation and flexibility.	√ñst Nilsson, Annika and Eriksson, Gunilla and Asaba, Eric and Johansson, Ulla and Hellman, Therese	2020	1103-8128	27	3	213-222	RAYYAN-EXCLUSION-REASONS: not considering skin scar treatment
Beirsdorf-Jobst develops Jobskin Patient Education Program for young burn survivors.	Rollins JA	1999	0097-9805 (Print)	25	4	450	RAYYAN-EXCLUSION-REASONS: Not considering physical therapy interventions
Below the surface: Parents' views on the factors that influence treatment adherence in paediatric burn scar management - A qualitative study.	Andrews N and Jones LL and Moiemen N and Calvert M and Kinghorn P and Litchfield I and Bishop J and Deeks JJ and Mathers J	2018	1879-1409 (Electronic)	44	3	626-635	RAYYAN-EXCLUSION-REASONS: not considering skin scar treatment
Benefits and burdens: family caregivers‚Äô experiences of assistive technology (AT) in everyday life with persons with young-onset dementia (YOD).	Holthe, Torhild and Jentoft, Rita and Arntzen, Cathrine and Thorsen, Kirsten	2018	1748-3107	13	8	754-762	RAYYAN-EXCLUSION-REASONS: not considering skin scar treatment
Benefits and harms of sick leave: lack of randomized, controlled trials.	Axelsson I and Marnetoft S	2010	0342-5282	33	1	2024-03-01	RAYYAN-EXCLUSION-REASONS: not considering skin scar treatment
Benefits and risks of facial fillers		2019	0148-4818	44	10	2024-12-09	RAYYAN-EXCLUSION-REASONS: not considering skin scar treatment
Benefits of a quadripolar left ventricular lead in patients undergoing cardiac resynchronization therapy with underlying myocardial scar	Hussain, M.A. and Bhamra-Ariza, P. and Jacques, A. and Wilkinson, P. and Odemuyiwa, O. and Fluck, D. and Beeton, I. and Kaba, R.A.	2013	["0147-8389", "1540-8159"]	36	2	e45-e47	RAYYAN-EXCLUSION-REASONS: not considering skin scar treatment
Benefits of a targeted rehabilitation of number transcoding in secondary acalculia: A single‚Äêcase experimental design.	Lemanissier, Maureen and Riboulot, Camille and Weill‚ÄêChounlamountry, Agn√®s and Dehollain, Charlotte and Pradat‚ÄêDiehl, Pascale and Bayen, El√©onore and Villain, Marie	2024	1368-2822	59	1	255-275	RAYYAN-EXCLUSION-REASONS: not considering skin scar treatment
Benefits of conservative "wait and see" approach for recurrent plantar keloid.	Gideroglu K and Misirlioglu A and Toksoy S and Yildirim S and Akoz T	2013	2000-6764 (Electronic)	47	6	545-7	RAYYAN-EXCLUSION-REASONS: not considering skin scar treatment
Benefits of surgical reconstruction in pressure ulcers with a non-advancing edge and scar formation.	Ichioka S and Ohura N and Nakatsuka T	2005	0969-0700 (Print)	14	7	301-5	RAYYAN-EXCLUSION-REASONS: not considering skin scar treatment
Benefits of synergy between cryotherapy and carboxytherapy in cosmetology	Cosmetologist, A.S.	2024	["1090-2392", "0011-2240"]	114			RAYYAN-EXCLUSION-REASONS: not considering skin scar treatment
Benign orbital angiomatous tumors with intracranial extension	Koch, K.R. and Matthaei, M. and Grau, S.J. and Blau, T. and B√∂lke, E. and Schlichting, O. and Cursiefen, C. and Heindl, L.M.	2015	["2047-783X", "0949-2321"]	20	1		RAYYAN-EXCLUSION-REASONS: Not meeting eligibility criteria (Cancer)
Benzodiazepine Use Disorder and Cognitive Impairment in Older Patients: A Six-Month-Follow-Up Study in an Outpatient Unit in Barcelona.	Ros-Cucurull, Elena and Palma-√Ålvarez, Ra√∫l Felipe and Garc√≠a-Raboso, Elena and Cardona-Rubira, Cristina and Jacas, Carlos and Grau-L√≥pez, Lara and Robles-Mart√≠nez, Mar√≠a and Daigre, Constanza and Ros-Montalb√°n, Salvador and Casas, Miguel and Ramos-Quiroga, Josep Antoni and Roncero, Carlos	2018	1937-1888	79	6	844-852	RAYYAN-EXCLUSION-REASONS: not considering skin scar treatment
Best practice guidelines for the surgical treatment of early onset scoliosis	Glotzbecker, M. and St Hilaire, T. and Pawelek, J. and Thompson, G. and Vitale, M.	2015	2212-1358	3	6	612-613	RAYYAN-EXCLUSION-REASONS: not considering skin scar treatment
Best practice in burns: An evidence-based provincial rehab definitions framework	Fish, J. and Seo, H. and Levy, C. and Umraw, N.	2011	1559-047X	32		S163	RAYYAN-EXCLUSION-REASONS: not considering skin scar treatment
Best practice in management of paediatric and adolescent hydrosalpinges: A systematic review	Kazmi, Z. and Gupta, S.	2015	["1872-7654", "0301-2115"]	195		40-51	RAYYAN-EXCLUSION-REASONS: not considering skin scar treatment
Best-practices for preventing skin injury beneath personal protective equipment during the COVID-19 pandemic: A position paper from the National Pressure Injury Advisory Panel.	Padula WV and Cuddigan J and Ruotsi L and Black JM and Brienza D and Capasso V and Cox J and Delmore B and Holden-Mount S and Munoz N and Nie AM and Pittman J and Sonenblum SE and Tescher A	2023	1365-2702 (Electronic)	32	3	625-632	RAYYAN-EXCLUSION-REASONS: not considering skin scar treatment
Bet 2: No evidence for prophylactic antibiotics in pinna laceration	Kelly, H. and Beardmore, M.	2012	["1472-0205", "1472-0213"]	29	9	777	RAYYAN-EXCLUSION-REASONS: not considering skin scar treatment
Better satisfaction of patients operated on anterior cruciate ligament reconstruction in outpatient setting. A prospective comparative monocentric study of 60 cases	Lunebourg, A. and Ollivier, M. and Delahaye, D. and Argenson, J.-N.A. and Parratte, S.	2016	["1434-3916", "0936-8051"]	136	12	1709-1715	RAYYAN-EXCLUSION-REASONS: not considering skin scar treatment
Between ideals and reality in home-based rehabilitation.	Steihaug, Sissel and Lippestad, Jan-W. and Werner, Anne	2016	0281-3432	34	1	46-54	RAYYAN-EXCLUSION-REASONS: not considering skin scar treatment
BETWEEN THE DEVIL AND THE DEEP BLUE SEA - A DIAGNOSTIC DILEMMA	Kadamban, P. and Tariq, M.	2021	2514-1775	5		i34	RAYYAN-EXCLUSION-REASONS: not considering skin scar treatment
Between-eye asymmetry in keratoconus.	Zadnik K and Steger-May K and Fink BA and Joslin CE and Nichols JJ and Rosenstiel CE and Tyler JA and Yu JA and Raasch TW and Schechtman KB	2002	0277-3740 (Print)	21	7	671-9	RAYYAN-EXCLUSION-REASONS: not considering skin scar treatment
Beyond ASD: Evidence for the Effectiveness of Social Narratives.	Zimmerman, Kathleen N. and Ledford, Jennifer R.	2017	1053-8151	39	3	199-217	RAYYAN-EXCLUSION-REASONS: not considering skin scar treatment
Beyond nutrition and physical activity: food industry shaping of the very principles of scientific integrity.	Mialon, M√©lissa and Ho, Matthew and Carriedo, Angela and Ruskin, Gary and Crosbie, Eric	2021	1744-8603	17	1	2013-01-01	RAYYAN-EXCLUSION-REASONS: not considering skin scar treatment
Beyond photoaging: Additional factors involved in the process of skin aging	Addor, F.A.S.	2018	1178-7015	11		437-443	RAYYAN-EXCLUSION-REASONS: not considering skin scar treatment
Beyond supervised learning: A multi-perspective approach to outpatient physical therapy mentoring.	Buning, Megan M. and Buning, Shaun W.	2019	0959-3985	35	3	243-258	RAYYAN-EXCLUSION-REASONS: not considering skin scar treatment
Bias against the null hypothesis: scaring pregnant women about drugs in pregnancy.	Koren, Gideon and Madjunkova, Svetlana and Maltepe, Caroline	2014	0008-350X U2 - PMID: NLM24829004.	60	5	441-442	RAYYAN-EXCLUSION-REASONS: not considering skin scar treatment
Bias control in trials of bodywork: a review of methodological issues.	Mehling WE and DiBlasi Z and Hecht F	2005	1075-5535	11	2	333-342	RAYYAN-EXCLUSION-REASONS: not considering skin scar treatment
Bibliometric and Visualized Analysis of Stem Cells Therapy for Spinal Cord Injury Based on Web of Science and CiteSpace in the Last 20 Years.	Guo S and Wang L and Xie Y and Luo X and Zhang S and Xiong L and Ai H and Yuan Z and Wang J	2019	1878-8769 (Electronic)	132		e246-e258	RAYYAN-EXCLUSION-REASONS: not considering skin scar treatment
Biceps Femoris Compensates for Semitendinosus After Anterior Cruciate Ligament Reconstruction With a Hamstring Autograft: A Muscle Functional Magnetic Resonance Imaging Study in Male Soccer Players.	Tampere, Thomas and Victor, Jan and Luyckx, Thomas and Vermue, Hannes and Arnout, Nele and Witvrouw, Erik and Schuermans, Joke	2021	0363-5465	49	6	1470-1481	RAYYAN-EXCLUSION-REASONS: not considering skin scar treatment
Bidimensional echocardiographical radial strain abnormalities mandate differential diagnosis between athlete heart syndrome and incipient genetic cardiomyopathy	Cojocaru, C. and Pupaza, A. and Radu, D.A. and Onciul, S. and Vatasescu, R.G.	2020	2047-2412	21		i1147	RAYYAN-EXCLUSION-REASONS: not considering skin scar treatment
Bielanski hospital classification - A new quality in surgery of parastomal hernias	Szczepkowski, M. and Gil, G.	2012	1462-8910	14		40	RAYYAN-EXCLUSION-REASONS: not considering skin scar treatment
Bikini Line Laparoscopic Appendectomy	Fahiem, A. and Nashed, G. and Saber, M.	2023	1432-2218	37		S201	RAYYAN-EXCLUSION-REASONS: not considering skin scar treatment
Bilateral calf augmentation for aesthetic purposes.	Pereira, L.H. and Nicaretta, B. and Sterodimas, A.	2012	1432-5241	36	2	295-302	RAYYAN-EXCLUSION-REASONS: not considering skin scar treatment
Bilateral Chronic Quadriceps Tendon Ruptures Treated with Hamstring Autograft Reconstruction: A Case Report	Feldman, M.W. and Wade, S.M. and McCarthy, C.F. and Kinnard, M.J. and Avery, A.L.	2023	2160-3251	13	1		RAYYAN-EXCLUSION-REASONS: not considering skin scar treatment
Bilateral cleft lip and whistling deformity: the X flap procedure for its correction.	Assun√ß√£o AG and Ferreira LM and Mondelli RL	2006	1529-4242 (Electronic)	117	6	1986-91	RAYYAN-EXCLUSION-REASONS: Not considering physical therapy interventions
Bilateral congenital chest wall defects associated with microtia: First case report	Alkhamisy, A. and Gb, A. and Alyousef, G. and Alseddiki, F.A. and Morjan, M.	2022	2213-5766	86			RAYYAN-EXCLUSION-REASONS: not considering skin scar treatment
Bilateral foot drop after COVID-19-related acute respiratory distress syndrome: A case report	Terlemez, R. and Misirlioglu, T.√ñ. and Palamar, D. and Okutan, D. and Akg√ºn, K.	2021	2587-1250	67	3	378-381	RAYYAN-EXCLUSION-REASONS: not considering skin scar treatment
Bilateral forearm transplantation in Mexico: 2-year outcomes	Iglesias, M. and Butron, P. and Moran-Romero, M. and Cruz-Reyes, A. and Alberu-Gomez, J. and Leal-Villalpando, P. and Bautista-Zamudio, J. and Ramirez-Berumen, M. and Lara-Hinojosa, E. and Espinosa-Cruz, V. and Gaytan-Cervantes, R. and Bravo-Ruiz, L. and Rodriguez-Rojas, E. and Ramos-Peek, J. and Garcia-Alvarez, M. and Vega-Boada, F. and Sierra-Madero, J. and Gamboa-Dominguez, A. and Gonzalez-San…	2016	0041-1337	100	1	233-238	RAYYAN-EXCLUSION-REASONS: not considering skin scar treatment
Bilateral giant inguinoscrotal hernia: A case report	Basukala, S. and Rijal, S. and Pathak, B.D. and Gupta, R.K. and Thapa, N. and Mishra, R.	2021	2210-2612	88			RAYYAN-EXCLUSION-REASONS: not considering skin scar treatment
Bilateral hand transplantation: result at 20 months.	Cavadas PC and Landin L and Iba√±ez J	2009	2043-6289 (Electronic)	34	4	434-43	RAYYAN-EXCLUSION-REASONS: not considering skin scar treatment
Bilateral house advancement flap anoplasty for severe anal stenosis secondary to traditional medicine application with excellent outcome: ‚ÄúCase report‚Äù	Bejiga, G.	2022	2210-2612	90			RAYYAN-EXCLUSION-REASONS: not considering skin scar treatment
Bilateral isolated cut of radial nerve sensory branch: A case report	Akkaya, N. and √ñzcan, R.H. and Kara, I.G. and Iahin, F.	2011	1302-0234	57		233	RAYYAN-EXCLUSION-REASONS: not considering skin scar treatment
Bilateral isolated cut of sensory branch of radial nerve	Akkaya, N. and √ñzcan, H.R. and G√∂kalan Kara, I. and ≈ûahin, F.	2013	1306-696X	19	2	186-188	RAYYAN-EXCLUSION-REASONS: not considering skin scar treatment
Bilateral lower extremity pain in an equestrian	Dennison, R. and D'Hemecourt, P.	2018	1536-3724	28	2	e27	RAYYAN-EXCLUSION-REASONS: not considering skin scar treatment
Bilateral omohyoid muscle flap reconstruction for anterior commissure cancer.	Calcaterra TC	1987	0023-852X (Print)	97	7	810-3	RAYYAN-EXCLUSION-REASONS: Not meeting eligibility criteria (Cancer)
Bilateral peroneal neuropathy as a complication of free vascularized fibular grafting for steroid-induced avascular necrosis of the femoral heads: A case report	Kelly, M.R. and Spinuzza, N. and Miller, M.E.	2019	1934-1482	11		S65	RAYYAN-EXCLUSION-REASONS: not considering skin scar treatment
Bilateral simultaneous endophthalmitis after immediately sequential bilateral cataract surgery	Kogawa, S. and Suzuki, Y. and Furukawa, A. and Kurosaka, N. and Nozuki, N. and Ueno, S.	2023	2451-9936	32			RAYYAN-EXCLUSION-REASONS: not considering skin scar treatment
Bilateral subdural haematomata and lumbar pseudomeningocele due to a chronic leakage of liquor cerebrospinalis after a lumbar discectomy with the application of ADCON-L gel.	Kuhn J and Hofmann B and Knitelius HO and Coenen HH and Bewermeyer H	2005	0022-3050 (Print)	76	7	1031-3	RAYYAN-EXCLUSION-REASONS: not considering skin scar treatment
Biliary injury after laparoscopic cholecystectomy: Our experience and literature review	Vaccarisi, S. and Bonaiuto, E. and Pellegrino, V. and Crocco, V. and Spadafora, N. and Garrini, A.N. and Cavallari, G. and Nardo, B.	2012	1365-182X	14		335	RAYYAN-EXCLUSION-REASONS: not considering skin scar treatment
Binge Eating Disorder: What Is the Role of Physical Activity Associated with Dietary and Psychological Treatment?	Galasso, Letizia and Montaruli, Angela and Jankowski, Konrad S. and Bruno, Eleonora and Castelli, Lucia and Mul√®, Antonino and Chiorazzo, Mirella and Ricceri, Alberto and Erzegovesi, Stefano and Caumo, Andrea and Roveda, Eliana and Esposito, Fabio	2020	2072-6643	12	12	3622	RAYYAN-EXCLUSION-REASONS: not considering skin scar treatment
Bioabsorbable versus metallic interference screws for graft fixation in anterior cruciate ligament reconstruction	Debieux, P and Franciozi, CES and Lenza, M and Tamaoki, MJ and Magnussen, RA and Faloppa, F and Belloti, JC	2016	1465-1858		7		RAYYAN-EXCLUSION-REASONS: not considering skin scar treatment
Biochemical characteristics of dermal fibroblasts affect postoperative flexion in total knee arthroplasty	Hiraoka, C. and Nanba, D. and Toki, F. and Higashiyama, S. and Miura, H.	2016	1554-527X	34			RAYYAN-EXCLUSION-REASONS: not considering skin scar treatment
Biocompatible Amniotic Sac Implant Maintains a Scar-Free Brain Surface During Recurrent Glioma Surgery	Saad, H. and Krisht, K.M. and Yang, W.-H. and Lopez-Gonzalez, M.A. and Aboud, E. and Krisht, A.F.	2017	["1878-8769", "1878-8750"]	107		308-313	RAYYAN-EXCLUSION-REASONS: Not meeting eligibility criteria (Cancer)
Biodynamic investigation on electric acupuncture - Kinesiatrics in therapy of periarthritis of shoulder	Luo, Y.-K. and Chen, Z.-J. and Zhang, X.-W. and Jia, F.-Q. and Zhang, B.-R.	2002	1671-5926	6	12	1854-1855	RAYYAN-EXCLUSION-REASONS: not considering skin scar treatment
Bioenergetic and functional consequences of cellular therapy: Activation of endogenous Cardiovascular progenitor cells	Xiong, Q. and Ye, L. and Zhang, P. and Lepley, M. and Swingen, C. and Zhang, L. and Kaufman, D.S. and Zhang, J.	2012	["0009-7330", "1524-4571"]	111	4	455-468	RAYYAN-EXCLUSION-REASONS: not considering skin scar treatment
Bioengineered nerve conduits and wraps for peripheral nerve repair of the upper limb	Thomson, SE and Ng, NYB and Riehle, MO and Kingham, PJ and Dahlin, LB and Wiberg, M and Hart, AM	2022	1465-1858		12		RAYYAN-EXCLUSION-REASONS: not considering skin scar treatment
Bioengineered SMaRT human neural stem cells to degrade scar and enhance regeneration in chronic spinal cord injury	Ahuja, C.S. and Khazaei, M. and Hong, J. and Senthilnathan, V. and Hasan, A. and Dadabhoy, M. and Gulati, N. and Aiyar, N. and Punjani, N. and Walji, I. and Toossi, A. and Fehlings, M.G.	2020	1488-2329	63	6	S74	RAYYAN-EXCLUSION-REASONS: not considering skin scar treatment
Biologic and mechanical aspects of tendon fibrosis after injury and repair.	Graham JG and Wang ML and Rivlin M and Beredjiklian PK	2019	1607-8438 (Electronic)	60	1	2020-10-01	RAYYAN-EXCLUSION-REASONS: not considering skin scar treatment
Biological Augmentation of Anterior Cruciate Ligament Grafts	Takayama, K. and Kuroda, R.	2017	["1558-3848", "1048-6666"]	27	1	33-37	RAYYAN-EXCLUSION-REASONS: not considering skin scar treatment
Biological effects of cellular stretch on human dermal fibroblasts.	Huang C and Miyazaki K and Akaishi S and Watanabe A and Hyakusoku H and Ogawa R	2013	1878-0539 (Electronic)	66	12	e351-61	RAYYAN-EXCLUSION-REASONS: not considering skin scar treatment
Biological effects of transforming growth factor-Œ≤3 on hyperplastic scar fibroblasts	Tang, S.-J. and Hu, S.-L. and Wang, Y.-Y. and Shen, J.-K.	2004	1671-5926	8	17	3392-3394	RAYYAN-EXCLUSION-REASONS: Not considering physical therapy interventions
Biological Mesh Versus Synthetic Mesh in Interdisciplinary RRP With SCP	NCT06245577,	2024					RAYYAN-EXCLUSION-REASONS: not considering skin scar treatment
Biological, mechanical, and technological considerations affecting the longevity of intracortical electrode recordings	Harris, J.P. and Tyler, D.J.	2014	0278-940X	41	6	435-456	RAYYAN-EXCLUSION-REASONS: not considering skin scar treatment
Biologically enhanced healing of the rotator cuff.	Gordon NM and Maxson S and Hoffman JK	2012	1938-2367 (Electronic)	35	6	498-504	RAYYAN-EXCLUSION-REASONS: not considering skin scar treatment
Biology and principles of scar management and burn reconstruction	Tredget, E.E. and Levi, B. and Donelan, M.B.	2014	["1558-3171", "0039-6109"]	94	4	793-815	RAYYAN-EXCLUSION-REASONS: Not considering physical therapy interventions
Biomarkers in transposition of the great arteries after arterial switch operation: A pilot trial with deep phenotyping.	Conings N and Santens B and De Meester P and Troost E and Claus P and Moons P and Bogaert J and Vermeersch P and Van De Bruaene A and Budts W	2024	1874-1754 (Electronic)	397		131652	RAYYAN-EXCLUSION-REASONS: not considering skin scar treatment
Biomaterial-based bone regeneration and soft tissue management of the individualized 3D-titanium mesh: An alternative concept to autologous transplantation and flap mobilization.	Ghanaati S and Al-Maawi S and Conrad T and Lorenz J and R√∂ssler R and Sader R	2019	1878-4119 (Electronic)	47	10	1633-1644	RAYYAN-EXCLUSION-REASONS: Not considering physical therapy interventions
Biomechanical alterations in normal skin and hypertrophic scar after thermal injury.	McHugh AA and Fowlkes BJ and Maevsky EI and Smith DJ Jr and Rodriguez JL and Garner WL	1997	0273-8481 (Print)	18	2	104-8	RAYYAN-EXCLUSION-REASONS: not considering skin scar treatment
Biomechanical analyses of synchronised swimming standard and contra-standard sculling.	Gomes, Lara Elena and Diogo, Vera and Castro, Fl√°vio Ant√¥nio de Souza and Vilas-Boas, Jo√£o Paulo and Fernandes, Ricardo J. and Figueiredo, Pedro	2019	1476-3141	18	4	354-365	RAYYAN-EXCLUSION-REASONS: not considering skin scar treatment
Biomechanical analysis of decellularized dermis and skin: Initial in vivo observations using optical cohesion tomography and vibrational analysis	Shah, R.G. and DeVore, D. and Silver, F.H.	2018	["1552-4965", "1549-3296"]	106	5	1421-1427	RAYYAN-EXCLUSION-REASONS: not considering skin scar treatment
Biomechanical differences between self-paced and fixed-speed treadmill walking in persons after stroke.	Van Bladel, Anke and De Ridder, Roel and Palmans, Tanneke and Oostra, Kristine and Cambier, Dirk	2022	0167-9457	85		N.PAG-N.PAG	RAYYAN-EXCLUSION-REASONS: not considering skin scar treatment
Biomechanical function of surgical procedures for acromioclavicular joint dislocations.	Jari R and Costic RS and Rodosky MW and Debski RE	2004	1526-3231 (Electronic)	20	3	237-45	RAYYAN-EXCLUSION-REASONS: not considering skin scar treatment
Biomechanics of soft-tissue growth and remodeling with plaster casting.	Bell-Krotoski, J.A. and Figarola, J.H.	1995	0894-1130	8	2	131-137	RAYYAN-EXCLUSION-REASONS: not considering skin scar treatment
Bioresorbable adhesion barrier facilitates early closure of the defunctioning ileostomy after rectal excision: a prospective, randomized trial.	Tang CL and Seow-Choen F and Fook-Chong S and Eu KW	2003	0012-3706 (Print)	46	9	1200-7	RAYYAN-EXCLUSION-REASONS: not considering skin scar treatment
Biotensegrity Focused Therapy for Pelvic Organ Prolapse: A Nonrandomized Prospective Clinical Case Series.	Crowle, Anna and Harley, Clare	2021	1556-6803	45	3	135-142	RAYYAN-EXCLUSION-REASONS: not considering skin scar treatment
Bipedalism and parturition: an evolutionary imperative for cesarean delivery?	Weiner S and Monge J and Mann A	2008	0095-5108 (Print)	35	3	469-78, ix	RAYYAN-EXCLUSION-REASONS: not considering skin scar treatment
Bipolar high-frequency electric welding in radical resection of frontal sinus tumors	Zabolotnyi, D. and Kvasha, O.	2023	["1460-2180", "0143-3334"]	44	2	175-181	RAYYAN-EXCLUSION-REASONS: Not meeting eligibility criteria (Cancer)
Bladder Endometriosis: Management by Cystoscopic and Laparoscopic Approaches.	Shah P and Shah P and Patel PB and Parmar JS and Shah F	2019	1553-4669 (Electronic)	26	5	807-808	RAYYAN-EXCLUSION-REASONS: not considering skin scar treatment
Bland-white-garland-syndrome	K√∂sek, V. and Redwan, B. and Welp, H. and Schneider, S.R.B. and Tjan, T.D.T. and Scheld, H.H.	2011	1098-3511	14		S76	RAYYAN-EXCLUSION-REASONS: not considering skin scar treatment
Blepharoplasty complications	Frank, G.S. and Davies, B.W. and Hink, E.M. and Durairaj, V.D.	2013	1945-760X	5	5	275-277	RAYYAN-EXCLUSION-REASONS: not considering skin scar treatment
Blindness rehabilitation agencies and organizational environments.	Shanks-Meile SL and Dobratz BA	1995	0018-7267	48	1	57-72	RAYYAN-EXCLUSION-REASONS: not considering skin scar treatment
Blood flow in the hands of a predefined homogeneous systemic sclerosis population: The presence of digital ulcers and the improvement with bosentan	Meijs, J. and Voskuyl, A. and Bloemsaat-Minekus, J. and Vonk, M.	2014	0392-856X	32	2	S72-S73	RAYYAN-EXCLUSION-REASONS: not considering skin scar treatment
Blood flow restriction training in patients with knee osteoarthritis: Systematic review of randomized controlled trials.	Pitsillides, Alexios and Stasinopoulos, Dimitrios and Mamais, Ioannis	2021	1360-8592	27		477-486	RAYYAN-EXCLUSION-REASONS: not considering skin scar treatment
Blood flow to a hemorrhagic vocal fold mass	Moore, J.E. and Krane, N. and Sataloff, R.T.	2016	["1942-7522", "0145-5613"]	95	2	58-60	RAYYAN-EXCLUSION-REASONS: not considering skin scar treatment
Blood Oxygen Carrying Capacity Determines Cardiorespiratory Fitness in Middle-Age and Older Women and Men.	DIAZ-CANESTRO, CANDELA and SIEBENMANN, CHRISTOPH and MONTERO, DAVID	2021	0195-9131	53	11	2274-2282	RAYYAN-EXCLUSION-REASONS: not considering skin scar treatment
Blood pressure response to maximal dynamic exercise testing in an athletic population.	Pressler, Axel and J√§hnig, Angelika and Halle, Martin and Haller, Bernhard	2018	0263-6352	36	9	1803-1809	RAYYAN-EXCLUSION-REASONS: not considering skin scar treatment
Blood Reflux Through a PreserFlo MicroShunt Device After Needling.	Cassottana P and Di Mola I and Ferro Desideri L and Vagge A and Cutolo CA and Traverso CE and Iester M	2022	1536-481X (Electronic)	31	12	979-981	RAYYAN-EXCLUSION-REASONS: not considering skin scar treatment
Bloodroot	Wang, M.Z. and Warshaw, E.M.	2012	1710-3568	23	6	281-283	RAYYAN-EXCLUSION-REASONS: not considering skin scar treatment
Body art: attitudes and practices regarding body piercing among urban undergraduates.	Schorzman CM and Gold MA and Downs JS and Murray PJ	2007	1945-1997 (Electronic)	107	10	432-8	RAYYAN-EXCLUSION-REASONS: not considering skin scar treatment
Body dysmorphic disorder (BDD) symptomatology among undergraduate university students of Bangladesh	Alam, M.M. and Basak, N. and Shahjalal, M. and Nabi, M.H. and Samad, N. and Mishu, S.M. and Mazumder, S. and Basak, S. and Zaman, S. and Hawlader, M.D.H.	2022	["1573-2517", "0165-0327"]	314		333-340	RAYYAN-EXCLUSION-REASONS: not considering skin scar treatment
Body fat, fitness and level of everyday physical activity in adolescents and young adults with meningomyelocele.	van den Berg-Emons HJG and Bussmann JBJ and Meyerink HJ and Roebroeck ME and Stam HJ	2003	1650-1977	35	6	271-275	RAYYAN-EXCLUSION-REASONS: not considering skin scar treatment
Body image intervention to improve health outcomes in lupus: A pilot study	Jolly, M. and Peters, K.F. and Mikolaitis, R. and Evans-Raoul, K. and Block, J.A.	2014	["1536-7355", "1076-1608"]	20	8	403-410	RAYYAN-EXCLUSION-REASONS: not considering skin scar treatment
Body image perception in young people with chronic liver disease	Day, J and Hames, A and Heneghan, M and Hutton, J and Samyn, M and Dobbels, F	2015		19		75	RAYYAN-EXCLUSION-REASONS: not considering skin scar treatment
Body image, physical activity and psychological health in older female cancer survivors	Zhang, X. and Pennell, M.L. and Bernardo, B.M. and Clark, J. and Krok-Schoen, J.L. and Focht, B.C. and Crane, T.E. and Shadyab, A.H. and Paskett, E.D.	2021	1879-4068	12	7	1059-1067	RAYYAN-EXCLUSION-REASONS: Not meeting eligibility criteria (Cancer)
Body Mass Index and Waist Circumference as Predictors of Disability in Nonagenarians: The Vitality 90+ Study.	Lisko, Inna and Tiainen, Kristina and Raitanen, Jani and Jylh√§v√§, Juulia and Hurme, Mikko and Hervonen, Antti and Jylh√§, Marja and Stenholm, Sari	2017	1079-5006	72	11	1569-1574	RAYYAN-EXCLUSION-REASONS: not considering skin scar treatment
Body Weight and Not Exercise Capacity Determines Central Systolic Blood Pressure, a Surrogate for Arterial Stiffness, in Children and Adolescents.	M√ºller, Jan and Meyer, Joanna and Elmenhorst, Julia and Oberhoffer, Renate and M√ºller, Jan	2016	1524-6175	18	8	762-765	RAYYAN-EXCLUSION-REASONS: not considering skin scar treatment
Boerhaave syndrome due to excessive alcohol consumption: two case reports	Haba, Y. and Yano, S. and Akizuki, H. and Hashimoto, T. and Naito, T. and Hashiguchi, N.	2020	["1865-1380", "1865-1372"]	13	1		RAYYAN-EXCLUSION-REASONS: not considering skin scar treatment
Bone marrow stem cell therapy for liver disease	King, A. and Newsome, P.N.	2013	["1421-9875", "0257-2753"]	32	5	494-501	RAYYAN-EXCLUSION-REASONS: not considering skin scar treatment
Bone marrow stem cell therapy for recessive dystrophic epidermolysis bullosa	Kiuru, M. and Itoh, M. and Cairo, M.S. and Christiano, A.M.	2010	0733-8635	28	2	371-382	RAYYAN-EXCLUSION-REASONS: Not meeting eligibility criteria (Skin disorder)
Bone Mineral Density After Burn Injury and Its Relation to the Characteristics of Scar Tissue.	Terzi R and G√ºven M	2016	1559-0488 (Electronic)	37	3	e263-7	RAYYAN-EXCLUSION-REASONS: not considering skin scar treatment
Bone morphogenetic protein (BMP) for fracture healing in adults	Garrison, KR and Shemilt, I and Donell, S and Ryder, JJ and Mugford, M and Harvey, I and Song, F and Alt, V	2010	1465-1858		6		RAYYAN-EXCLUSION-REASONS: not considering skin scar treatment
Bone Transport with Internal Devices	K√§hler Olesen, U. and Herzenberg, J.E.	2020	["2333-0600", "0885-9698"]	35	3	219-224	RAYYAN-EXCLUSION-REASONS: not considering skin scar treatment
Bone-anchored hearing aid abutment skin overgrowth reduction with clobetasol.	Falcone MT and Kaylie DM and Labadie RF and Haynes DS	2008	0194-5998 (Print)	139	6	829-32	RAYYAN-EXCLUSION-REASONS: Not considering physical therapy interventions
Borderline Ovarian Tumours: CNGOF Guidelines for Clinical Practice ‚Äì Fertility	Raad, J. and Rolland, L. and Grynberg, M. and Courbiere, B. and Mathieu d'Argent, E.	2020	["2468-7189", "2468-7197"]	48	3	330-336	RAYYAN-EXCLUSION-REASONS: not considering skin scar treatment
Bosentan as a rescue therapy in scleroderma refractory digital ulcers [11]	Chamaillard, M. and Heliot-Hosten, I. and Constans, J. and Ta√Øeb, A.	2007	["0003-987X", "0003-987X"]	143	1	125-126	RAYYAN-EXCLUSION-REASONS: not considering skin scar treatment
Boston Keratoprosthesis Type 1: A Randomized Controlled Trial of Fresh versus Frozen Corneal Donor Carriers with Long-Term Follow-up	Muzychuk, A.K. and Robert, M.-C. and Dao, S. and Harissi-Dagher, M.	2017	["1549-4713", "0161-6420"]	124	1	20-26	RAYYAN-EXCLUSION-REASONS: not considering skin scar treatment
Boston ocular surface prosthesis: an Indian experience.	Rathi VM and Mandathara PS and Dumpati S and Vaddavalli PK and Sangwan VS	2011	1998-3689 (Electronic)	59	4	279-81	RAYYAN-EXCLUSION-REASONS: not considering skin scar treatment
Boston type i keratoprosthesis for visual rehabilitation in a patient with gelatinous drop-like corneal dystrophy	Cortina, M.S. and Porter, I.W. and Sugar, J. and De La Cruz, J.	2012	["0277-3740", "1536-4798"]	31	7	844-845	RAYYAN-EXCLUSION-REASONS: not considering skin scar treatment
Both columns fractures of the acetabulum: Posterior column reduction through the ilio-inguinal approach (preliminary results)	Nicodemo, A. and Governale, G. and Stucchi, A. and Capella, M. and Deregibus, M. and Mass√®, A.	2011	1590-9921	12		S135	RAYYAN-EXCLUSION-REASONS: not considering skin scar treatment
Botox Clinical Trial	NCT00624299,	2008					RAYYAN-EXCLUSION-REASONS: not considering skin scar treatment
Botulinum toxin A in dentistry and orofacial surgery: an evidence-based review - part 1: therapeutic applications	Pereira, I.N. and Hassan, H.	2022	1476-5446				RAYYAN-EXCLUSION-REASONS: not considering skin scar treatment
Botulinum toxin for neurogenic thoracic outlet syndrome	Tran, A.T. and Koopot, R. and Moguel-Cobos, G. and Lieberman, A. and Tran, A.T.	2015	0885-3185	30		S524	RAYYAN-EXCLUSION-REASONS: not considering skin scar treatment
Botulinum Toxin Type a Iontophoresis for Postburn Hypertrophic Scar	NCT05771623,	2023					RAYYAN-EXCLUSION-REASONS: Not possible retrieving Full Text
Botulinum toxin: Adjunctive treatment for posterior glottic synechiae	Nathan, C.-A.O. and Yin, S. and Stucker, F.J.	1999	0023-852X	109	6	855-857	RAYYAN-EXCLUSION-REASONS: not considering skin scar treatment
Botulinum toxin-A: A novel treatment for livedoid vasculopathy	Crotty, A.M. and Eubanks, B.N. and Katana, V.G. and Wright, K.T.	2022	2352-5126	29		27-29	RAYYAN-EXCLUSION-REASONS: not considering skin scar treatment
Bowel injury as a complication of laparoscopy	Van Der Voort, M. and Heijnsdijk, E.A.M. and Gouma, D.J.	2004	0007-1323	91	10	1253-1258	RAYYAN-EXCLUSION-REASONS: not considering skin scar treatment
Bowel injury by the suction-irrigator during operative laparoscopy.	Wang CW and Lee CL and Soong YK	1995	1074-3804 (Print)	2	3	353-4	RAYYAN-EXCLUSION-REASONS: not considering skin scar treatment
Bowel obstruction and peritoneal dialysis: A case report of a patient with complications from a broad ligament hernia	Otani-Takei, N. and Akimoto, T. and Sadatomo, A. and Saito, O. and Muto, S. and Kusano, E. and Nagata, D.	2016	1179-5476	9		57-60	RAYYAN-EXCLUSION-REASONS: not considering skin scar treatment
Bowel obstruction associated with a feeding jejunostomy and its association to weight loss after thoracoscopic esophagectomy	Kitagawa, H. and Namikawa, T. and Iwabu, J. and Uemura, S. and Munekage, M. and Yokota, K. and Kobayashi, M. and Hanazaki, K.	2019	1471-230X	19	1		RAYYAN-EXCLUSION-REASONS: not considering skin scar treatment
Bowel obstruction secondary to idiopathic adhesions [1]	Elakkary, E.A. and Dwivedi, A.J. and Elhorr, A. and Phan, T.	2004	0163-2116	49	10	1687	RAYYAN-EXCLUSION-REASONS: not considering skin scar treatment
Bowel wall thickness measured by MRI is useful for early diagnosis of bowel endometriosis	Zheng, Y. and Gu, S. and Ruan, J. and Yi, X. and Xu, C.	2023	["1432-1084", "0938-7994"]	33	12	9244-9253	RAYYAN-EXCLUSION-REASONS: not considering skin scar treatment
B-PO03-211 UNIQUE PRESENTATION OF ARRHYTHMOGENIC RIGHT VENTRICULAR CARDIOMYOPATHY IN PEDIATRICS- TIME TO REVISIT DIAGNOSTIC CRITERIA?	Schwartz, R. and Shah, A.M. and Vaikom House, A. and Niu, M.C. and Po, S.S. and Behere, S.	2021	["1556-3871", "1547-5271"]	18	8	S275-S276	RAYYAN-EXCLUSION-REASONS: not considering skin scar treatment
B-PO05-151 AUTOMATIC CLASSIFICATION OF MACRO-REENTRANT ATRIAL TACHYCARDIA MECHANISMS USING 12-LEAD ECG	Luongo, G. and Diba Kabiri, G.V. and Schuler, S. and Almeida, T.P. and Soriano, D.C. and Rivolta, M.W. and Ng, G.A. and Sassi, R. and Doessel, O. and Schmitt, C.G. and Loewe, A.	2021	["1556-3871", "1547-5271"]	18	8	S433-S434	RAYYAN-EXCLUSION-REASONS: not considering skin scar treatment
Brachial artery perforator-based propeller flap coverage for prevention of readhesion after ulnar nerve neurolysis	Sekiguchi, H. and Motomiya, M. and Sakurai, K. and Matsumoto, D. and Funakoshi, T. and Iwasaki, N.	2015	["1098-2752", "0738-1085"]	35	2	158-162	RAYYAN-EXCLUSION-REASONS: not considering skin scar treatment
Brachioplasty and concomitant procedures after massive weight loss: a statistical analysis from a prospective registry.	Gusenoff JA and Coon D and Rubin JP	2008	1529-4242 (Electronic)	122	2	595-603	RAYYAN-EXCLUSION-REASONS: not considering skin scar treatment
BRADYCARDIA INDUCED PVCS VERSUS EXERCISE INDUCED PVCS: A DIAGNOSTIC DILEMMA	Gupta, P.K. and Godara, H.	2019	["1558-3597", "0735-1097"]	73	9	2457	RAYYAN-EXCLUSION-REASONS: not considering skin scar treatment
[truncated: 9,343 more rows]
