# Supplementary material for: Current Physical Therapy for Skin Scar Management: A Scoping Review
Source: J Clin Med. 2025 Aug 22;14(17):5920. doi: 10.3390/jcm14175920 (PMC12429749; doi:10.3390/jcm14175920)
Supplement: Supplementary file 1 [file jcm-14-05920-s001.zip › Supplementary Material S3.xlsx]

## Sheet: Foglio1
Current Physical Therapy for Skin Scar Management: A Scoping Review
American Journal of Clinical Dermatology
Sara Di Serio, Matteo Congiu*, Silvia Minnucci, Valentina Scalise, Firas Mourad
*Correspondence: Matteo Congiu, Department of Neuromotor Rehabilitation, IRCCS Istituto Auxologico Italiano, Milan, Italy. Email: matteo.congiu@students.uniroma2.eu
TITLE	AUTHORS	YEAR OF PUBLICATION	RESEARCH TYPE	OBJECTIVE	POPULATION (SD)	CONTEXT	SCAR TYPE	SCAR LOCALIZATION	SCAR EXTENSION (SD)	SCAR AGE (SD)	CAUSES	INTERVENTIONS	OUTCOME MEASURES	CONSIDERATIONS
A randomized clinical trial to study the effect of silicone gel dressing and pressure therapy on posttraumatic hypertrophic scars.	Li-Tsang CW and Zheng YP and Lau JC	2010	RCT	Investigate the effect of pressure therapy (PG), silicone gel sheeting (SGS), and combined therapy on the management of posttraumatic hypertrophic scars (HS)	104 subjects with hypertrophic scars (63 men, 41 women); mean age: 21,8 (18,7). PG group: 30 subjects; SGS group: 24 subjects; PG + SGS group: 29 subjects; Control group: 21 subjects	Jiangsu People’s First Affiliated Hospital, Nanjing, China	Hypertrophic scars	Upper limbs (44.2%), lower limbs (28.8%), other areas (26.9%)	Less than 16cm*2	Mean: 14.9 ± 30.8 months	Scald: 32,7%; thermal burns: 25%; traumatic injuries: 18.3%; chemical burns: 10.6%; Other injuries: 13,4%	Pressure therapy (PG), silicone gel sheeting (SGS), combined PG and SGS therapy (CTG), control group (CG) with lanolin massage; Duration: 6 months	Scar thickness (TUPS), Scar pigmentation (spectrocolorimeter), Scar pliability (VSS),Pain and itchiness (VAS)	All treatment modalities had positive effects in comparison with control group. Combined PG and SGS produced better results. Scar pigmentation did not show any improvement from the four groups. Limitation: high drop-out rate: 19,23%
A Smartphone Application for Burn Self-care.	Asghari Amrei S and Ayatollahi H and Salehi SH	2020	Clinical Trial	Develop and evaluate a smartphone application for burn self-care	Burn patients (n=45), doctors (n=14), and nurses (n=19) involved in the first phase; burn patients (n=25) with smartphones in the second phase	The largest burn and plastic surgery hospital in Iran	Burn scars	Various body areas	Various scar extensions	NR	Burns	Patient education. First phase: Collection of informational needs through questionnaires - Second phase: Use of a smartphone application for burn self-care for one week	Application usability (QUIS v. 5.5 questionnaire on a 10-point Likert scale), User satisfaction	A smartphone application was designed for burn self-care and its usability was evaluated by the users at a good level.
ABC of burns: Rehabilitation after burn injury	Edgar, D. and Brereton, M.	2004	Narrative Review	Provide guidelines for the rehabilitation of burn patients, focusing on scar prevention and functional recovery	Post-burn Patients, not reported age range	Burn units	Hypertrophic scars and keloids	Various body areas	Various scar extensions	Acute and subsequent phases	Burns	Pressure garments, massage, moisturizing creams, silicone gel sheets, low-dose ultrasound, patient education	Aesthetic appearance, reduction in pain and itching, improvement in functionality (Increased mobility and limb strength)	PG are the primary intervention for scar management.
Acetic acid iontophoresis for recalcitrant scarring in post-operative hand patients.	Dardas A and Bae GH and Yule A and Wright J and Straughn N and Day CS	2014	Retrospectively cohort comparison	Determine the effect of AAI on improving the function of the hand in open trigger finger release patients with recalcitrant scarring	23 digits in 17 adult patients, Group 1: 11 patients accounting for 13 digits; Group 2: 6 patients accounting for 10 digits.	Beth Israel Deaconess Medical Center, Department of Orthopaedic Surgery, Israel	Recalcitrant scarring	Hands	Various scar extensions	Chronic scars	Surgery	Group 1: SC consisting in ROM treatment, tendon gliding, edema control, dressing changes, night extension orthotic intervention, scar management, hot pack therapy and stretching exercises; Group 2: SC +ionthoforesis. On average 14-15 sessions of SC were performed (range 5-31). Ionthoforesis parameters: 2.5-4 mA, 40-50 mA/min. An average of 7 sessions were performed (range 3-12).	Total active ROM, not reported how was measured	SC+AAI resulted in significant improvement of total active ROM. Limitation: scar characteristics were not objectively measured, lack of a good control cohort. Only patients without full recovery received Acetic Acid Ionthoforesis.
Adherence to pressure garment therapy in adult burn patients	Ripper, S. and Renneberg, B. and Landmann, C. and Weigel, G. and Germann, G.	2009	Survey	Investigate the specific problems and factors influencing adherence to pressure garment therapy (PGT) in burn patients	21 adult subjects; 62% males, 38% females; Mean age: 42 (14,3). Divided in three groups, 1) Terminated PG therapy: 29% 2) on PG therapy: 57% 3) refused PG therapy. 14%	Burn Center, Ludwigshafen, Germany	Post-burn hypertrophic scars	Various body areas	TBSA: 19.8 (21.9)	Range: 1-24 weeks	Burns	Pressure garment therapy, Patient education	Physical and functional limitations, social and emotional resources, coping strategies	Sweating, heat sensations, itching, pain and problems performing various movements were considere problematic. Patients need instructions and training on how to deal with these factors
Burn injury: rehabilitation management in 1982.	Helm PA and Kevorkian CG and Lushbaugh M and Pullium G and Head MD and Cromes GF	1982	Narrative Review	Describe a comprehensive approach to the rehabilitation of burn patients.	Post-burn pediatric and also adult patients	Outpatient care, Hospital care; Texas	Burn scars	Various body areas	Various scar extensions	Acute and chronic phases	Thermal Injuries	Positioning, Splinting, exercise, Stretching+paraffin; massage; ultrasound; PG, psychosocial component	NR
Burn management. Rehabilitation.	Pessina MA and Ellis SM	1997	Narrative Review	Highlights major aspects of bum rehabilitation	Post-burn children and adults.	Department of Rehabilitation (MAP) and the Acute Care Unit (SME), Shriners Burns Institute, Boston, Massachusetts	Post-burn Hypertrophic scar	Various body areas	Various scar extensions	All phases	Burns	Multidisciplinary collaboration, positioning, splinting, exercises, pressure, psychosocial management	NR
Burn rehabilitation-a team approach.	Helm PA and Head MD and Pullium G and O'Brien M and Cromes GF Jr	1978	Narrative Review	Give an onverview on rehabilitation management following burns	Post-burn patients, adults and children	University of Texas Health Science Center at Dallas,	Burn scars	Various body areas	Various scar extensions	Acute and subacute and convalescent phases	Burns	Stretching+paraffine, Pressure garments, slpinting, Psychosocial management, Patient education	NR
Burn scar and contracture management.	Chapman TT	2007	Narrative Review	Provide an overview of the management of burn scars and contractures, emphasizing the importance of initial evaluation, positioning and splinting techniques, and compression therapy	Post-burn Patients, not reported age range	Hospital setting for burn management	Burn scars	Various body areas, with particular attention to hands and face	Various scar extensions	NR	Burns	Initial evaluation, Positioning and splinting techniques, Compression therapy, Stretching	Tissue elasticity and elongation, scar maturation, healing time
Burn scar treatment	Teot, Luc and Otman, Sami and Brancati, Antonio and Mittermayr, Rainer	2020	Narrative Review	Examine the burn treatment	Post-burn Patients, not reported age range	NR	Burn scars	Various body areas	Various scar extensions	Different stages	Burns	Adhesive Tapes; PG; SGS; Cryotherapy; Laser	NR
Burn survivors' perceptions of rehabilitation.	Yohannan SK and Ronda-Velez Y and Henriquez DA and Hunter H and Tufaro PA and Marren M and Sher M and Gorga DI and Yurt RW	2012	Observational study	Evaluate the efficacy of specific burn therapy interventions based on the opinions of burn survivors	164 adult burn survivors, 66 males and 96 females, aged 18 to 85 years	Annual international congress organized by the Phoenix Society, bringing together burn survivors, families, caregivers, burn care professionals, and firefighters in New York City	Burn scars	Face: 105; Arm: 131; Hand: 124; Leg: 107; Foot: 46; Trunk 106:	0-25% TBSA: 34; 26-50% TBSA: 63; 51-75% TBSA: 37; >76%: 29	Mean: 14 (12) years, ranged 2 to 59 years	Burns	Splinting and positioning, Therapeutic exercises, Group therapy, Compression garments, Nontraditional therapies (tai chi, yoga), virtual reality and video games	ROM, itchiness, pain, thickness, social and professional reintegration, Reduced anxiety related to physical and occupational therapy	Majority of respondents agreed that the interventions of interest contributed significantly to recovery and reintegration.
Causes of and treatment options for abnormal scar tissue.	Smith FR	2005	Narrative Review	Describe the physiological changes that result in these scars and explain how treatments work.	Patients with scars, Not specified age range	NR	Hypertrophic scars and keloids	Various body areas	Various scar extensions	During and after maturation	NR	Pressure therapy, silicone therapy, massage, steroids, excision and laser therapy	Disability, disfigurement, satisfaction	PG enhance cosmetic appearance, increase the rate of maturation and prevent contractures. SGS is a safe and effective treatment for both hypertrophic and keloids scars. Massage is recommended in conjunction with any wound or scar reduction treatment. Laser therapy is mainly used on keloids scars. Patients with abnormal scarring may need psychological and emotional support.
Chinese expert consensus on clinical prevention and treatment of scar+	Lv, K. and Xia, Z.	2018	Expert consensus	Provide some advices and references for the management of scarring in Asian patients.	Chinese patients with scars, adults and children	Various medical facilities,department of burn/trauma, plastic surgery and dermatology with extensive experience	HS, Hypertrophic burn, Keloids, Atrophic scar, Carcinoma scars (not considered in this scoping review)	Various body areas	Various scar extensions	Various ages	Various causes	Various from prevention to treatments with silicone, radiotherapy, pressure, taping, surgery, laser	VSS, VAS, POSAS	Assessment is the basis for the determination of treatment strategies, scar assessment scales need future research
Clinical management of scar tissue	Kasch, M.C.	1987	Narrative Review	Describe evaluation of scar adhesions, variety of therapy interventions to minimize the formation of scar	Patients with pathological scarring, not reported age range	NR	Any scar type	Hand	Various scar extensions	Acute and subsequent phases	Burns; Injury; Surgery	Compression; Manual Techniques; Functional Activities; Electrical Techniques; ROM; Splinting;	Observation, ROM, Adhesion, not reported how were measured	Measuring effects of a technique is lacking an objective assessment
Commentary on "Comparative effectiveness in the treatment of keloids: Outcomes between medical management, surgical excision, and radiation therapy over 10 years"	Danner, O.K.	2021	Commentary on a retrospective study	Provide a critical assessment of the original study's results on the comparative management of keloids through various therapeutic approaches	Patients with keloids, not reported age range	Study conducted in a single institution, presented at the Society of Black Academic Surgeons Annual Scientific Assembly	Keloids	Various body areas	Various scar extensions	NR	NR	Medical management, Surgical excision, Radiation therapy	Keloid recurrence, Aesthetic appearance	Silicone gel products and microporous paper tape appear to be among the best initial choices for conservative management.
Comparative study between effects of kinesio taping and Contractubex phonophoresis on post-burn hypertrophic scar characteristics	Abdalla, Ahmed and Mohamed, Heba S and Saafan, Karim I and Abo Elnour, Nancy H	2023	RCT	Compare between effects of KT and CP on improving scar characteristics in HTS after burn injuries.	40 adult patients, 27 males and 13 females. Group KT: 20 subjects, mean age: 29,6 (5,66); Group Contractubex phonophoresis: 20 subjects, mean age 31,05 (6,16)	Om El Masryeen Hospital; Egypt	Post-burn hypertrophic scar	Various body areas	5 to 7 cm*2	NR	Burns	KT: worn all day Ultrasound: contractubex gel, 1 MHZ, 0.5 W/cm2, 5 minutes, Continuous mode. Both groups underwent SC including ultrasound therapy, deep friction massage, stretching exercises. Duration: six weeks, three sessions weekly.	Elasticity via schotz tonometer, vascularity, pigmentation, pliability, height via modified VSS.	KT+SC was more effective than contractubex phonophoresis. Both interventions were effective.
Comparing the effects of conventional method, pulse dye laser and erbium laser for the treatment of hypertrophic scars in Iranian patients	Omranifard M; Rasti M	2007	RCT	Compare the effects of conventional method, PDL and erbium laser for the treatment of HS	120 adult subjects, 24 males and 96 females, Mean age: 27,2 (4,8); Group 1: 40 subjects; Group 2: 40 subjects; Group 3: 40 subjects	Isfahan University of Medical Sciences, Imam Moosa Kazem Hospital, Isfahan, Iran.	Hypertrophic scars	Head and neck	>4 cm	Less than 1 year old, mean age: 8,9 (2,6) months	Trauma, Surgery	Group 1: N-lite PDL: 585 nm flash lamp with max 9 J/cm*2, 1,5 -msec pulse duration. Group 2: erbium laser application of 2940nm, 0,1 msec pulse duration, repetition of 30Hz with max 2 j/cm*2. Group 3: SC as corticosteroid injection and PG. Duration: maximum of 12 months at 4 weeks intervals	Pigmentation, vascularity, pliability and height via VBS.	All patients well tolerated laser treatments. Difference of VBS scores and scar height changes were significant for group 1 and 2 compared to SC.
Comparison of efficacy of silicone gel, silicone gel sheeting, and topical onion extract including heparin and allantoin for the treatment of postburn hypertrophic scars.	Karagoz H and Yuksel F and Ulkur E and Evinc R	2009	RCT	Compare the efficacy of topical silicon gel, SGS, and topical onion extract including heparin and allantoin for the treatment of postburn HS.	32 patients accounting for 45 scars: 20 females, 12 males. Mean age: 24 years, ranging from 3 to 55 years. Group 1: 15 subjects; Group 2: 15 subjects; Group 3: 15 subjects	Department of Plastic and Reconstructive Surgery, Istanbul, Turkey	Hypertrophic scars	Head and neck: 4 (8,9%). Upper limb: 29 (64,4%), Lower limb: 3 (6,7%), Trunk: 9 (20%)	Various scar extensions	Less than 6months from injury	Burns, except chemical burns	Group 1: Silicone Gel twice a day; Group 2: SGS worn for 24 hours; Group 3: topical onion extract including heparin and allantoin applied twice a day. Duration: 6 months	Pigmentation, vascularity, pliability, height via the VSS	No statistically significant difference between silicone gel and SGS groups
Comparison of the characteristics and features of pressure garments used in the management of burn scars	Williams, F. and Knapp, D. and Wallen, M.	1998	Prospective study	Comparison of the characteristics and features of pressure used in the management	45 burn patients; mean age: 32 (17,3); 91% males and 9% females.	Occupational therapy at Westmead Hospital; Sydney; Australia	Burn scar	Various body areas	Partial to full-thickness burns	NR	Flames: 29%; Contact with hot surface: 16,2%; Contact with hot oil: 19%; Contact with hot water: 13,9; Electrical: 2,3%	Pressure therapy	Therapists’ evaluation and clients’ perspectives on a number of variables.	14 of the 32 variables studied favoured Second Skin garments. In 18 of 32 variable there was no statistical difference. Limitations: no investigation on scar parmeters; no blinding of the therapist to the garment supplier.
Compression therapy and conservative strategies in scar management after burn injury	Van den Kerckhove, Eric and Anthonissen, Mieke	2020	Narrative Review	Provide an overview of the conservative therapeutic strategies used in the rehabilitation of patients with severe post-burn scars, with particular attention to compression therapy	Post-burn Patients, not reported age range	Rehabilitation facilities for burn patients	Hypertrophic burn-related scars and keloids	Various body areas	Various scar extensions	NR	Burns	Compression therapy, Silicone, massage, Moisturizers, Positioning and splinting, Exercise and mobilizations	Assessment of scar height reduction, scar redness reduction, Scar flexibility, Reduction in pain and itching	Strong evidence is lacking. Pressure and silicone therapy, massage, hydration, positioning and splinting, exercise, and mobilizations, are recommended and considered useful by the authors.	Strong evidence is lacking. Pressure, silicone therapy, massage, hydration, positioning, splinting, exercise, mobilizations, are recommended by the authors.
Diagnosis and Treatment of Keloid: Method Summary and Effect Evaluation	Liu, Y. and Xiong, X. and Cao, N. and Zhao, Y.	2023	Narrative Review	Summarize the diagnostic and therapeutic methods for keloid,	Children and young adults with keloids	NR	Keloids	Various body areas	Various scar extensions	Different stages	NR	Physical therapy includes pressure therapy, laser therapy, such as silicone sheets, elastic bandages, and laser irradiation.	NR
Diagnosis and Treatment of Keloids and Hypertrophic Scars - Japan Scar Workshop Consensus Document 2018	Ogawa, R. and Akita, S. and Akaishi, S. and Aramaki-Hattori, N. and Dohi, T. and Hayashi, T. and Kishi, K. and Kono, T. and Matsumura, H. and Muneuchi, G. and Murao, N. and Nagao, M. and Okabe, K. and Shimizu, F. and Tosa, M. and Tosa, Y. and Yamawaki, S. and Ansai, S. and Inazu, N. and Kamo, T. and Kazki, R. and Kuribayashi, S.	2019	Expert consensus	Provide guidelines for the diagnosis and treatment of keloids and hypertrophic scars, based on the understanding of underlying pathological mechanisms	Patients with keloids and hypertrophic scars, particularly of Asian and African ethnicities, adults and children	Various medical facilities, including specialized centers and general medical facilities	Keloids and hypertrophic scars	Various body areas	Various scar extensions	Different stages	NR	Fixation Therapy; Compression Therapy; Laser; Cryotherapy, Patient education	Patient feedback questionnaire.	Detailed diagnostic algorithm and specific treatment protocols for different body parts
Early non-ablative fractional laser improves the appearance of punch biopsy scars - A clinical report	Taudorf, E.H. and Haedersdal, M.	2016	Clinical Trial	Evaluate the effectiveness of NAFL in improving the appearance of punch biopsy scars	18 punch biopsies (PB) collected from burn scar tissue on the trunk or extremities, Study Group: 9 biopsies, Control Group: 9 biopsies. Not reported age range.	Department of Dermatology, Bispebjerg Hospital, University of Copenhagen, Copenhagen, Denmark	Burn scar	Trunk, upper extremity, lower extremity	4 mm punch biopsy from scar tissue	Mature scars	Burns	Control group: no treatment. Study group: laser immediately after biopsy with monthly frequency for a total of 2-3 treatments. Laser parameters: 1540 nm Erbium, deep handpiece delivered 3 stacked pulses of 70 mJ/microbeam, 15 ms pulse duration, applied in 10 passes. Immediately afterwards, the superficial handpiece delivered two passes with single pulses at 50 mJ/microbeam, 15 ms pulse and applie…	Height, color, erythema, Appearance of PB scars: Clinically assessed using a standardized 1-9 scale (1: no detectable scar, 9: worst imaginable scar)	NAFL-treated post burn scars improved faster and to a larger extent than untreated PB scars. NAFL-treatments were well tolerated and did not cause worsening of scars.
Effect of Combining Vacuum Massage and Shock Wave Therapy on the Post Burn Scar	Elshazly, Mahmoud and Ahmed, Abdelrazak A and Sarhan, Mohammed Ali	2021	RCT	Evaluate the efficacy of combining vacuum massage and shockwave therapy on post-burn scars	40 adults subjects, Study Group: 20 subjects, Mean age: 34,7 (6,86); Control Group: 20 subjects, mean age: 35,55 (5,78)	Outpatient clinics of the Faculty of Physical Therapy, South Valley University, Egypt	Hypertrophic post-burn scars	Various body areas	Various scar extensions	NR	Burns	Control group: SC consisting in deep friction massage, stretching exercises, ESWT 3 times per week for 4 weeks.; Study group: SC+vacuum massage at 250-900 millibar, 0.25- 0.50 HZ for 10 min.	Thickness via ultrasonography; vascularity, pigmentation, pliability, and height via VSS	Combined therapy was more effective
Effect of cryotherapy on hypertrophic scar	Mowafy, Z.M.E. and Elgohary, H.M.I. and And, K.M.H. and Smohamed, K.E.	2021	RCT	Evaluate the therapeutic effect of cryotherapy in treating hypertrophic scars	60 adults patients, 31 males and 29 females. Study Group: 30 subjects, mean age: 28,4 (4,76); Control Group: 30 subjects, mean age: 29,07 (3,84)	Deraya University and EL Minia University Hospital, Egypt	Hypertrophic scars	Various body areas	Various scar extensions	NR	NR	Control group: SC consisting in stretching, positioning and splinting, pressure therapy, massage for 2 weeks, Study group: SC + cryotherapy for 10 minutes at -14 degrees, 2 sessions per week, for 10 weeks.	Matching Assessment of Scars and Photographs, surface, height, thickness, color, pigmentation	Cryotherapy had significant effect on surface, height, thickness, color, pigmentation, total score of Matching Assessment of Scars and Photographs. Limitation: small sample size
Effect of different pressure magnitudes on hypertrophic scar in a Chinese population.	Candy LH and Cecilia LT and Ping ZY	2010	RCT	Investigate the effect of different pressure magnitudes on treatment outcomes of hypertrophic scars and determine pressure loss over time	17 subjects accounting for 53 scars, 8 males and 9 females, Not specified age range. Low Pressure Group: 25, mean age: 28,24 (8,22); High Pressure Group: 28, mean age: 24,43(7,02)	Department of Rehabilitation Sciences, Hong Kong Polytechnic University, Hong Kong	Hypertrophic scars	Upper extremity: 26; lower extremity. 27	>4 cm x 4 cm	Mean scar formation period: 5.21 ± 1.91 months, mean high pressure group: 4,96 (1,8) months; low pressure group: 5,48 (2,02); range from 3 to 9 months	Burn: 29; Scald: 2; Trauma: 14; Surgery: 8	Pressure therapy with custom-made compression garments worn for 23 hours a day for five months, using different pressure levels (10-15 mmHg for the low-pressure group and 20-25 mmHg for the high-pressure group)	Scar thickness (TUPS), Scar color via spectrocolorimeter, Scar pliability (VSS), Pressure loss	The high-pressure group showed superior improvement in scar thickness (40.05% reduction) compared to the low-pressure group (19.79% reduction)
Effect of orange polarized light on post burn pediatric scar: a single blind randomized clinical trial	Elrashid Nesrein, A Abd and Sanad Doaa, A and Mahmoud Noha, F and Hamada Hamada, A and Abdelmoety Alshaimaa, M and Kenawy Ahmed, M	2018	RCT	Evaluate the effectiveness of orange filtered polarized polychromatic light on post-burn pediatric scars	30 children, 20 males and 10 females; Study Group: 15 subjects, mean age: 5,26 (1,98); Control Group: 15 subjects, mean age: 4,66 (1,63); range from 3 to 7 years	Outpatient surgery clinic, Faculty of Physical Therapy, Cairo University, Egypt	Hypertrophic post-burn scars	Wrists and hands	Various scar extensions	≥2 months post-healing	Burns	SC: ultrasound waves, deep friction massage, ROM exercises. Study group: SC + polarized light therapy for 30 minutes of which 15 with orange light, wavelength 480–3,400 nm, degree of polarization>95% (590–1,550 nm), specific power density 40 mW/cm2, light energy per minute 2.4 J/cm2. Polarized light was applied three times a week for 4 weeks.	Vascularity, pigmentation, height/thickness and pliability via VSS	Significant difference post-treatment in favor of the study group.
Effectiveness of kinesio taping on hypertrophic scars, keloids and scar contractures	Karwaci≈Ñska, J. and Kiebzak, W. and Stepanek-Finda, B. and Kowalski, I.M. and Protasiewicz-Faldowska, H. and Tryhulski, R. and Starczynska, M.	2012	RCT	Evaluate the therapeutic efficacy of kinesio taping and deep friction massage on hypertrophic scar post burned patients.	54 children, mean age: 6,7, range from 2-18 years;	Provincial Specialist Children’s Hospital; Kielce; Poland	12 HS, 22 keloids, 20 contracture scars	Various body areas	Various scar extensions	NR (less and more than a year)	Thermal burns: 31; Surgery: 7; Chemical burns: 2; Other: 14	Kinesio tape: applications were employed for 12 weeks, on average the tape remained for 7 days, intervals between applications lasted for 3–4 days.	Elevation via digital caliper, skin color and mobility were estimated via a comparison wth the contralateral side.	Improvement in color, height, mobility, ROM were observed in both groups.
Effectiveness of kinesio taping versus deep friction massage on post burn hypertrophic scar	Tawfik, Ahmed M and Othman, Eman M and Kenawy, Ahmed M and AboElnour, Nancy H	2018	RCT	Evaluate the therapeutic efficacy of kinesio taping and deep friction massage on hypertrophic post-burn scars	30 adults patients; KT Group: 15 subjects, mean age: 32,93 (5,44); Deep Friction Massage: 15 subjects, mean age: 31,53 (6,33)	Outpatient Clinic, Faculty of Physical Therapy, Cairo University, Egypt	Hypertrophic post-burn scars	Forearm	Range from 2 x 5 cm to 6 x 7cm	8 weeks	Burns	KT: worn 24 hours/day, reapplied every 5-7 days in addition to medications ( Scaro cream) applied twice a day. Deep friction massage: twice a day, 30 minutes, 3 times per week in addition to medications (Scaro cream). Duration: 8 weeks	Thickness measured using ultrasonography; scar characteristics which were measured by using modified VVS.	Both groups reported an improvement but with different percentages.
Effects of a skin rehabilitation nursing program on skin status, depression, and burn-specific health in burn survivors.	Roh YS and Seo CH and Jang KU	2010	Clinical Trial	Evaluate the effects of a skin rehabilitation nursing program (SRNP) on skin status, depression, and burn specific health	26 adult patients, 24 males and 2 females; Study Group: 13 subjects, mean age: 37,7 (13,67); Control group: 13 subjects, mean age control group: 41,62 (9,73)	University inpatient burn center in Seoul, Korea.	Burn scars	Forearm; Hand	Study Group: 29.54% (16.44) TBSA; Contro group: 21,15% (16.68) TBSA.	Study group: 3,46 (2,40) months; control group: 3,38 (2,26) months	Burns	Study Group: SRNP consisting of SRMT+self-care education, 30 minutes, three times a week for 3 months for a total of 36 sessions per patient. Control group: SC without any form of massage.	Blood perfusion via laser Doppler blood perfusion imager; thickness via high-resolution ultrasonography; Subjective skin status measured using the PSAS; depression via CES- D; Burn specific health via BSHS-B-K.	No significant changes in the burn scar, subjective skin status, depression, and burn-specific health. Slight positive effect on scar thickness.
Effects of skin rehabilitation massage therapy on pruritus, skin status, and depression in burn survivors.	Roh YS and Cho H and Oh JO and Yoon CJ	2007	Clinical Trial	Verify the effects of skin rehabilitation massage therapy	35 adult participants, 26 males and 9 females; Study Group: 18 Subjects, mean age: 33,3 (8,3) Control Group: 17 subjects, mean age: 39,1 (8,2)	Study Group: skin rehabilitation clinics; Seoul; Korea Control Group: Burn Center; Seoul; Korea	Burn scars	Forearm; Hand	Partial- or full-thickness burn	Study group: 127,6 (171,1) days; Control group: 95.3 (83,7) days	Scald, flame: 20; Chemical and others: 17	Skin rehabilitation: 30 minutes, once a week for 3 months, caregiver massaged the burn scar at home for 10 minutes every day for 3 months.	Skin pigmentation, pliability, vascularity, and height (compared to the surrounding skin) as measured on the Vancouver Scar Scale (VSS) and depression via CES-D, Subjective skin status via Patient Assessment scale, Itching via Itch Man Scale.	SRMT appears helpful in reducing pruritus, improving skin status, and lowering depression in burn survivors.
Effects of soft tissue mobilisation on subacute adherent linear scars: a single-group intervention study.	Poddighe D and Ferriero G and Corna S and Bravini E and Sartorio F and Vercelli S	2024	Clinical Trial	Analyse the effect of STM in patients with subacute post-surgical scar adhesions affecting the extremities.	19 patients, 10 males and 9 females; mean age: 56 (15).	IRCCS Istituti Clinici Maugeri; Italy	Adherent linear scars	Upper limb: 4; Lower limb: 15	Scar Length: 12cm (6)	Less than 6 weeks	Surgery	STM techniques for 20 minutes, twice a week, range from 5 to 14 sessions.	Scar mobility via adhesion severity obtained via adheremeter, Symptom and physical/cosmetic characteristics via POSAS.	Significant increase in scar mobility, scar quality and related symptoms.
Efficacy of low-level laser therapy on scar tissue.	Freitas CP and Melo C and Alexandrino AM and Noites A	2013	Clinical Trial	Analyze the effectiveness of low-level laser therapy (LLLT) on scar tissue, evaluating thickness, length, width, macroscopic appearance, pain threshold, pain perception, and itchiness in relation to scar age	17 adult subjects (13 females, 4 males), Study group: 9; Control group: 8, range from 18 to 25 years	Department of Physiotherapy, School of Health Sciences (ESTSP) of the Polytechnic Institute of Oporto, Portugal	NR	Trunk: 58,8%; Extremities: 41,2%	Various scar extensions	Less than six months: 17,6%; Between 12-24 months: 17,6%; Between 6-12 months: 29.4%; Older than 24 months: 35.6%	NR	Patients divided based on scar age. LLT: 3 times a week. Diode laser light infrared 808 nm with continuous emission of 500 mW, energy density: 4 J/cm2, irradiation: 1 W/cm2.	Scar thickness (TOSHIBA Viano ultrasound), Scar length and width, (VSS), Pain threshold and pain perception (digital pressure algometer), Itchiness (VAS)	No significant differences between experimental and placebo groups	No significant differences between experimental and placebo groups; Limitation: small sample size
Energy density and numbers of treatment affect response of keloidal and hypertrophic sternotomy scars to the 585-nm flashlamp-pumped pulsed-dye laser	Manuskiatti W; Fitzpatrick RE; Goldman MP	2001	Clinical Trial	Determine whether the therapeutic outcome of the PDL varies with the energy density (fluence) of the laser pulses and numbers of treatment.	10 adults, 6 women and 4 men; mean age: 53 (19)	Dermatology Associates and Cosmetic Laser Associates of San Diego County, Inc.	Hypertrophic scars and keloids	Sternum	Various scar extensions	At least 6 months	Surgery, trauma	flashlamp-pumped pulsed-dye laser, Laser parameters: 585-nm PDL, 450-msec pulse, 5-mm spot size, energy density of 3, 5, and 7 J/cm2, 6 treatment sessions at 4- week intervals.	Scar height via a dial caliper; pliability via a standard scale; erythema via a ahand-held colorimeter and patients self-assessment.	Benefit of treatment versus control, differential increasing with numbers of treatment sessions.
Evaluation of scars in children after treatment with low-level laser.	Alsharnoubi J and Shoukry KE and Fawzy MW and Mohamed O	2018	RCT	Analyze the effectiveness of low-level laser therapy (LLLT) on post-burn hypertrophic scar tissue in children	15 children, 5 males and 10 females; mean age: 4,73 (1,79), Age range 2-10 years	Pediatric clinic of the National Institute of Laser Enhanced Sciences, Cairo University; burn clinic at Kasr El-Aini Hospital, Cairo University, Egypt	Post-burn hypertrophic scars	Various body areas	Various scar extensions	Starting 3 months after wound healing	Flames: 8; Scaled burn: 7	Hypertrophic scars were divided into two halves. One half: Scaro cream + He-Ne laser scanning technique twice a week for 12 weeks. Laser lasted 25 minutes, wave-lenght was 632,8nm, power density was 119mW/cm*2, energy density was 16J/cm*2. Second half: Scaro cream	Thickness, pigmentation, vascularity via VSS; thickness via ultrasonography; perfusion via Laser Doppler perfusion imager	LLLT significantly improved the thickness and appearance of scars without side effects, but did not affect blood perfusion
Evaluation of topical therapeutic ultrasound to improve response to physical therapy and lessen scar contracture after burn injury.	Ward RS and Hayes-Lundy C and Reddy R and Brockway C and Mills P and Saffle JR	1994	RCT	Compare the effects between standard burn scar scare with the combination of ultrasound therapy and standard care	14 post-burn patients	Burn center, Salt Lake City, Utah	Burn Scars	Wist, Elbow, Axilla	Mean: 29% TBSA, Ranging from 10 to 66%	NR	Burn	Sutdy Group: Topical therapeutic ultrasound+ stretching; Control group: Sham ultrasound therapy+stretching. Duration: every day for 2 weeks. Ultrasound parameters: 1MHz, 1 w/cm^2, 10 minutes.	Total active ROM via standard goniometric measurements, Pain via VAS	No difference in comparison with the control group
Extracorporeal shock wave therapy role in the treatment of burn patients. A systematic literature review.	Aguilera-S√°ez J and Mu√±oz P and Serracanta J and Monte A and Barret JP	2020	Systematic review	Review the existing literature on the evidence published regarding the use of extracorporeal shock wave therapy (ESWT) in the treatment of patients with acute burns	Post-burn Patients, not reported age range	Burn treatment in clinical settings, burn centers, plastic surgery	Hypertrophic burn-related Scars	Various body areas	Deep partial and full thickness	Different stages	Burns	ESWT,including focused and radial ESWT with different energy and frequency parameters	Wound closure, anti-inflammatory effects, migration and proliferation of fibroblasts and keratinocytes, new blood vessel formation, wound healing, and reduction of pathological scars	The quality of scientific evidence on the use of ESWT for the treatment of burn patients is weak due to the scarcity and low quality of studies
Extracorporeal Shock Wave Therapy: An Emerging Treatment Modality for Retracting Scars of the Hands.	Saggini R and Saggini A and Spagnoli AM and Dodaj I and Cigna E and Maruccia M and Soda G and Bellomo RG and Scuderi N	2016	Clinical Trial	Evaluate the effectiveness of ESWT on retracting scars of the hands, alone or in combination with manual therapy	70 adult patients; Age range: 20-65; Group A: 30 subjects (not considered in this scoping review); Group B: 15 subjects; Group C: 15 subjects; Group D: 10 subjects	Department of Plastic and Reconstructive Surgery, "Sapienza" University of Rome, Italy	Retracting scars	Hands	Various scar extensions	At least one month	Surgery	Group A: Treatment with unfocused ESWT twice a week for 5 weeks / Group B: Treatment with ESWT combined with myofascial manual therapy twice a week for 5 weeks /Group C: Treatment with ESWT combined with myofascial manual therapy and local treatment with the I-Coone system twice a week for 5 weeks / Group D (control): No treatment.	Scar assessment via moVSS,Passive mobility via ROM score, Pain via VAS, Histopathological examination	ESWT was effective in improving the clinical appearance of scars, hand mobility, and reported pain	INCLUDERE GRUPPO A?
Extracorporeal shockwave therapy for treatment of keloid scars.	Wang CJ and Ko JY and Chou WY and Cheng JH and Kuo YR	2018	RCT	Evaluate the effectiveness ESWT for the treatment of keloid scars and compare the results with intralesional steroid injection	39 adult patients; 22 in ESWT group, mean age 35,96 (14,55); 17 In the steroids group, mean age: 30 (10,3);	NR	Keloids	Upper and lower extremities	Various scar extensions	ESWT Group: 36.45 (57.23); Steroids Group: 20.65 (20.62)	Surgery: 21; Trauma: 17; Infection: 1	The ESWT group received 3 ESWT treatments over 6 weeks. The steroid group received three intralesional injections of triamcinolone over 6 weeks	Clinical evaluation of keloid scars with photographic documentation, functional outcomes for pain score, itching, erythematous changes via a 3 point scale, POSAS, perfusion of local blood flow and biopsy for histopathological examination and immunohistochemical analysis, evaluation of macroscopic appearance, itching, and local blood perfusion, histopathological and immunohistochemical analysis of…	One case of infection
Factors to consider in the rehabilitation aspect of burn care.	Giuliani CA and Perry GA	1985	Narrative Review	Identify factors that contribute to the loss of functional mobilityband discusses considerations for treatment.	Post-burn patients	Burn center; Geographical location not reported	Burn scar	Various body areas	Various scar extensions	Different stages	Burns	Pressure therapy, psychosocial adjustment, Massage	Decrease pain, restore function. Treat psycosocial factors, increase strength and endurance
Fundamentals of acute burn care and physical therapy management	Wright, P.C.	1984	Narrative Review	Evaluate the effectiveness of physiotherapy techniques used in children with severe burns	Post-burn children	Hospital setting specialized in burn care, North Carolina, USA	Burn scars	Various body areas	Various scar extensions	Different stages	Burns	Early mobilization, Stretching exercises , Use of positioning devices to maintain proper posture and prevent deformities, massage techniques, Psychosocial component, patient education	ROM, Presence and severity of contractures, Quality of scars, Overall functional improvement	Correct positioning is basic to the care of the burn patient. Early ex­ercise will prevent decreases in strength and joint ROM.
Hypertrophic burn scars: analysis of variables.	Deitch EA and Wheelahan TM and Rose MP and Clothier J and Cotter J	1983	Narrative Review	Determine the factor associate with an increase of risk of the development Hypertrophic burn scar	59 children and 44 adults	LSU Burn unit; Shreveport; USA	Hypertrophic burn scar	Head and neck: 17; Upper extremity: 45; Lower extrremity: 25, Chest: 16, Abdomen: 7, Back: 9; Perineum: 2	Various scar extensions	NR	Burns	PG	Analysis of variables like age, sex..
Hypertrophic Scar	Bharadia, Shyla Kajal and Burnett, Lindsay and Gabriel, Vincent	2023	Narrative Review	Examine Hypertrophic scar management	Post-burn Patients, not reported age range	NR	Hypertrophic post-burn scars	Various body areas	Various scar extensions	NR	Burns	SGS; Laser; Massage; PG; ESWT; TENS	NR	Combinational and individualized approaches are superior to isolated treatment regimens for HS.
Hypertrophic scar management	Edwards, Jacky	2023	Narrative Review	Examine Hypertrophic scar management	Post-burn patients, including adults and children	NR	Hypertrophic scar	Various body areas	Various scar extensions	Different stages	Burns, Other unspecified causes	Emollients; Massage; Silicon-based Products; Ultraviolet-light Protection, patient education	POSAS, MAPS, Modified VSS, VSS, Smith Scale,Hamilton Scale, Manchester scar Scale, Seattle scale. Particular focus given to vascularity, thickness, pliability and colour	Quality of immediate care has an important influence on the outcome of the burn wound in terms of scarring
Hypertrophic scars and keloids: etiology and management	Alster, Tina S and Tanzi, Elizabeth L	2003	Narrative Review	Examine the etiology, epidemiology, clinical characteristics, pathophysiology, and treatments for hypertrophic scars and keloids	Patients with hypertrophic scars and keloids	NR	Hypertrophic scars and keloid	Various body areas	Various scar extensions	NR	NR	Pressure therapy, Cryotherapy, Silicone gel sheets and other dressings, Laser therapy	Improvements in texture, height, elasticity, and symptoms of scars
Internet-based survey on current practice for evaluation, prevention, and treatment of scars, hypertrophic scars, and keloids	Lumenta, D.B. and Siepmann, E. and Kamolz, L.-P.	2014	Survey	Assess the current practice among spe- cialist centers worldwide in order to obtain a “status quo” of evaluation, prevention, and treatment of scars, hypertrophic scars, and keloids	116 participants, 89 were from Europe, 14 from America, 8 from Asia, 2 from Africa, and 2 from Australia.	Burn Centers	Hypertophic scars and keloids	Various body areas	Various scar extensions	NR	Burns	Pressure therapy, SGS	POSAS, MAPS, VSS, Modified VSS, Manchester scar scale, Hamilton scale, Smith scale, Numeric Rating scale.	Most common outcome measures: VSS, mVSS, POSAS, two-dimensional photography. Survey does not fulfill the criteria for recommendation of evaluation, prevention, and treatment practices.
Laser in surgical scar clearance: An update review	Chowdhury, B. and Kassir, M. and Salas-Alanis, J. and Nistico, S. and Galadari, H. and Fritz, K. and Salavastru, C. and Blicharz, L. and Goldust, M.	2021	Narrative review	Focus on differences between various types of nonsurgical management of HS	Patients with scars, Not specified age range	Various medical settings	Hypertrophic scars	Various body areas	Various scar extensions	NR	Surgery	Laser; Ultrasound	NR	PDL, radiofrequency, and ultrasound-assisted therapy can improve the texture, thickness, and appearance of the surgical scar.
Laser therapy for treating hypertrophic and keloid scars (Cochrane review) [with consumer summary]	Leszczynski R; da Silva CAP; Pinto ACPN; Kuczynski U; da Silva EMK	2022	Systematic review	Evaluate the effects of laser therapy in treating hypertrophic and keloid scars	604 participants (children and adults) accounting for 906 scars. Age range: 2 to 81.	Private clinics: 4; Hospitals: 6; Outpatient clinics of University departments or University Hospitals: 2; Outpatient burn centre: 1; NR: 2	Hypertrophic and keloid scars	Various body areas	Various scar extensions	NR	NR	Laser therapy with various types of lasers (585-nm Pulsed-Dye Laser (PDL), Non-Ablative Fractional Laser (NAFL)	Primary outcomes: Severity of scar measured by health professional and/or participant using a specific scale; Adverse effects. Secondary outcomes: Scar size, colour, height, length, width, pliability, skin surface texture, pruritus, pain, cosmesis/aesthetic scar appearance (defined by patient opinion and/or health professional observations), Patient tolerance (measured by reported side effects an…	Low-certainty evidence suggests that 585-nm PDL laser therapy may improve hypertrophic and keloid scars compared to no treatment. The included studies have a high risk of bias and conflicting results, with small sample sizes and variable follow-up periods
Laser Treatment of Traumatic Scars and Contractures: 2020 International Consensus Recommendations.	Seago M and Shumaker PR and Spring LK and Alam M and Al-Niaimi F and Rox Anderson R and Artzi O and Bayat A and Cassuto D and Chan HH and Dierickx C and Donelan M and Gauglitz GG and Leo Goo B and Goodman GJ and Gurtner G and Haedersdal M and Krakowski AC and Manuskiatti W and Norbury WB and Ogawa R and Ozog DM and Paasch U and Victor Ross E and Tretti Clementoni M and Waibel J	2020	International Consensus Recommendations	Highlight the potential of Laser techniques, offer recommendations for safe and ef- ficacious treatment, and promote wider access guided by future high‐quality research	26 dermatologists and plastic and reconstructive surgeons	Academic, private practice, hospital‐based, and military practice settings from 13 different countries	Contractures, unspecified scar types	Various body areas	Various scar extensions	NR	Trauma, Burns	Laser therapy	VSS, POSAS, VAS, Dermatology Life Quality Index, Color via Chromameter, Colormeter, Mexameter; Thickness via Ultrasound measurements; Pliability via Cutometer, DermaLab elasticity probe.Optical coherence tomography	Optimal treatment routinely includes multiple laser types.Complication rates are extremely low. Scar assessment scales do not adequately address the full range of improvements achieved with laser therapy.
Long-term effects of pulsed high-intensity laser therapy in the treatment of post-burn pruritus: a double-blind, placebo-controlled, randomized study	Ebid, AA and Ibrahim, AR and Omar, MT and El Baky, AMA	2017	RCT	Evaluate the long-term effects of pulsed high-intensity laser therapy (HILT) on post-burn pruritus	49 patients, 20 females 31 males, mean age: 31,53 (10,14), age range: 15-50 years; Study Group: 24 subjects; Control Group: 25 subjects	Alnour Hospital, Makkah, Saudi Arabia	Burn scars	Upper limb and abdomen	TBSA>10%	Mean age: 34,55 (3,44) days	Burns	Active laser group (ALG): HILT on the forearm and hand, 18 sessions over 6 weeks (3 sessions/week), along with 10 mg cetirizine twice daily and 10 mg at bedtime, massaging the scars with coconut oil for 5 minutes four Study group: HILT on the forearm and hand; Control group: placebo HILT on the forearm. Both groups received 10 mg of cetirizine twice daily and another 10 mg at bedtime. All partici…	Itch measured by modified ISS, quality of life via modified DLQI, pain via VAS, Hand grip strenght via a portable Jamar hand dynamometer, Cetrizine intake	HILT + antihistamine + massage are clinically able to decrease itching, pain, improve Quality of Life and hand grip strength. These positive effects last for up to 3 months.
Long-Term Pathophysiology and Consequences of a Burn Including Scarring, HTS, Keloids and Scar Treatment, Rehabilitation, Exercise	Gauglitz, Gerd G	2013	Narrative Review	Describe Pathophysiology and Consequences of a Burn	Post-burn Patients, not reported age range	NR	Burn scars	Various body areas	Various scar extensions	NR	Burns	Pressure therapy, exercise, psycological aspect	NR
Nonsurgical management of hypertrophic scars: evidence-based therapies, standard practices, and emerging methods.	Atiyeh BS	2007	Narrative Review	Explore the various treatment methods for hypertrophic scarring described in the literature including evidence-based therapies, standard practices, and emerging methods	Patients with hypertrophic scars, adults and children	Healthcare setting	Hypertrophic scars	Various body areas	Various scar extensions	Mature scars	Burns	Silicone Gel Sheets, Pressure Therapy, Adhesive tape, massage, cryotherapy, radiotherapy, Vitamin E, extracts and topical application, Vascular Laser Therapy, Extracorporeal Shockwave Therapy	Scar Appearance: Scar Area Reduction, Scar Height Reduction, Scar Redness Reduction, Scar Induration Reduction; Patient Satisfaction, Quality of Life, itching, pain, discomfort, Skin Elasticity, ROM, Photographic Documentation,Histological Analysis	Treatment must be individualized depending on the distribution, size, thickness, and consistency of the lesions and the association of inflammation.
Nonsurgical therapy for postoperative hypertrophic scars	Wittgruber, G. and Parvizi, D. and Koch, H.	2012	Narrative Review	Survey the most common nonsurgical treatment options for HS	Patients with hypertrophic scars, not reported age range	Various medical facilities treating postoperative scars	Hypertrophic scars	Various body areas	Various scar extensions	NR	Surgery	Compression therapy, Silicone gel sheeting and topical silicone gel, Laser therapy	Reduction in scar height, Improvement in aesthetic appearance, Reduction in itching, Improvement in skin elasticity and texture, Reduction in pain
Overview of surgical scar prevention and management.	Son D and Harijan A	2014	Narrative Review	General overview of scar prevention and management strategies	Patients undergoing surgical procedures	Clinical setting	Hypertrophic scars and keloids	Various body areas	Various scar extensions	Different stages	Surgery	Silicone sheets and gel, laser therapy, pressure therapy, patient education	Aesthetic appearance, patient satisfaction, pain, itching, reduction in scar formation	Focus on early intervention, multimodal intervention, patient adherence to treatment protocols
Physical therapists as scar modifiers.	Johnson CL	1984	Narrative Review	Provides practical guidelines for pressure materials and stretching techniques.	Post-burn patients, adults and children	Clinical setting and outpatient therapy	Post-burn hypertrophic scar	Various body areas	Various scar extensions	Different stages	Burns	Pressure Therapy; Stretching, patient education	Prevent skin breakdowns, ROM	No perfect solution exists for applying pressure
Phyto-Extracts and Silicone Gel (JUMI) in Reduction of Surgical Scar Post-joint Arthroplasty. A Randomized Control Trial	Sadat-Ali, M. and Almousa, S.A. and Altabash, K.W. and Abotaleb, M.M. and Al Anii, F.M. and Alomran, A.S.	2023	RCT	Assess the clinical potency of JUMI Anti-Scar Cream (JASC) in the prevention of excessive scar formation	38 adult patients (13 males, 25 females); Study Group: 20 subjects, mean age: 56,3 (11,2); Control Group: 18 subjects, mean age: 57,85 (12,9)	Department of Orthopaedic Surgery, Arabia	Postsurgical scar	Hip: 9; Knee: 29	Various scar extensions	14 days	Surgery	JASC: aplied twice a day for 12 weeks. Side effects were monitored throghout the trial.	Visual Analogue Scale (VAS) and Vancouver Scar Scale (VSS).	JASC is effective in suppressing excessive scar formation and preventing unsightly over-scarring of surgical wounds. Limitation: No blinding of the operators.
Positioning, splinting, and contracture management.	Dewey WS and Richard RL and Parry IS	2011	Narrative Review	Give an overview about position and splinting in burn scar management	Post-burn Patients, adults and children	U.S. Army Burn Center Rehabilitation Department, Texas	Burn scar contracture	Various body areas	Various scar extensions	Different stages	Burns	Splinting and positioning, patient education	Range-of-motion (ROM)	Early, effective, and consistent use of positioning devices and splints is recommended for successful management of burn scar contracture.
Postburn scar contractures: Histology and effects of pressure treatment	Jensen, L.L. and Parshley, P.F.	1984	Narrative Review	Present the effects of pressure therapy on burn scar management	Post-burn Patients	NR	Hypertrophic post-burn scar and contracture scar	Various body areas	Various scar extensions	NR	Burns	Pressure Therapy	Blood flow, tissue composition.	Prevention of HS can be made via pressure therapy which affects blood flow, tissue composition, cellular and enzymatic function.
Postburn Upper Extremity Occupational Therapy.	Williams T and Berenz T	2017	Narrative Review	Provide a comprehensive Occupational Therapy program to help patients regain optimal function.	Post-burn Patients, adults and children	Clinical setting	Burn scars	Upper extremity	Various scar extensions	Different stages	Burns	Edema management, splinting, exercise, scar management, activities of daily living and patient education	Independence, ROM, coordination, and strength	PG, Massage, Silicone and patient education are important interventions to administer in the process of recovery.
Pressure garments for use in the treatment of hypertrophic scars‚Äîa review of the problems associated with their use	Macintyre, Lisa and Baird, Margot	2006	Narrative Review	Analyze the problems associated with the use of pressure garments in the treatment of hypertrophic scars	Patients with hypertrophic scars, adults and children	Occupational therapy at WestmeadHospital	Hypertrophic scars	Various body areas	Various scar extensions	NR	NR	Off-the-shelf pressure garments, Custom-made pressure garments	Scar maturation improvement, reduction of itching and pain, prevention of contractures, and improvement of joint mobility, Patient compliance	Efficacy of PG has never been proven in a full scientific or clinical trial and that the optimum pressure for treatment is not known.
Pressure therapy to treat burn scars.	Roques C	2002	Narrative Review	Assess Pressure therapy	Pediatric post-burn patients	Pediatric Rehabilitation Centre,	Second and third-degree burn scars	Various body areas	Second to third degree burns	NR	Burns	Pressure therapy	NR	Considering skin grafting
Progress in the clinical treatment of keloids	Qi, W. and Xiao, X. and Tong, J. and Guo, N.	2023	Narrative Review	Review recent therapeutic progress in the treatment of keloids, covering surgical, physiotherapy, pharmacological, and biological interventions	Patients with keloids, not reported age range	Various medical settings	Keloids	Facial, mandibular, ear, chest, and back regions	Various scar extensions	NR	NR	Physiotherapy	Reduction of fibroblast proliferation, Reduction of collagen production, Improvement of vascular conditions, Reduction of itching and pain, Improvement of scar elasticity and color, Decrease in keloid recurrence	Combination therapy of various treatments seems to be more effective in reducing recurrence and improving the aesthetic appearance of keloid scars
Rehabilitation after a burn injury.	Serghiou M and Cowan A and Whitehead C	2009	Narrative Review	Provide a comprehensive overview of how burn therapists approach rehabilitation along the continuum of care	Post-burn patients, not reported age range	Burn unit	Hypertrophic burn-related Scars	Various body areas	Various scar extensions	From early stages	Burns	Positioning, splint, massage, pressure therapy	Ability, appearance, pain, and generic health status
Rehabilitation considerations in the care of the acute burn patient.	Harden NG and Luster SH	1991	Narrative Review	Describe rehabilitation considerations for acute burn patients and the integration of rehabilitation services into the treatment plan to improve long-term outcomes	Patients with acute burns, not reported age range	Burn unit	Burn scars	Various body areas (flexor surfaces such as the neck, axillae, antecubital fossa, hands, and popliteal fossa)	Various scar extensions	From early stages	Burns	Antideformity positioning: Use of devices to maintain positions and prevent contractures. Prophylactic splinting: Selective immobilization of high-risk joints. Joint mobilization: Exercises to manage edema and prevent muscle atrophy and stiffness. Progressive mobilization: Early bed-to-chair movement to improve cardiopulmonary functions. Physical conditioning: Progressive exercises from passive t…	Prevention of soft tissue deformities, Maintenance of musculoskeletal, cardiopulmonary, and respiratory functions, Scar management, Return to independence in self-care and pre-burn lifestyle	Considering skin grafting
Rehabilitation interventions after hand burn injury in adults: A systematic review.	Edger-Lacoursi√®re Z and Deziel E and Nedelec B	2023	Systematic review	Summarize and evaluate which rehabilitation interventions are most effective in improving hand function, range of motion (ROM), hand strength, scar outcomes, return to work, disability level, burn knowledge level, and edema reduction after hand burns in adults	Post-burn adult Patients	NR	Burn scars	Hands	Various scar extensions	NR	Burns	Adhesive compressive wraps, dynamic MCP orthoses, intermittent compression therapy, virtual reality-based therapy, paraffin applications, use of gels, and patient education	Hand function, ROM, Hand strength, Scar characteristics, Return to work, Disability, Burn knowledge level, Edema reduction	The review supports the use of adhesive compressive wraps to increase hand function and ROM, compression to reduce edema, participation in general rehabilitation programs, use of dynamic MCP orthoses, virtual reality-based rehabilitation, paraffin to increase passive ROM, and gels to reduce scar thickness - Limits: variable quality of included studies and the need for further research with robust…
Rehabilitation of Burn Injuries: An Update.	Young AW and Dewey WS and King BT	2019	Narrative Review	Describe rehabilitation strategies for burn patients	Patients with severe burns, primarily military	Brooke Army Medical Center, Joint Base San Antonio, Texas, and Army Burn Center, U.S. Army Institute of Surgical Research	Hypertrophic burn-related scars	Various body areas	Various scar extensions	From early stages	Thermal, chemical, electrical, and radiation burns	Scar management Functional rehabilitation outcomes: maintenance of mobility, prevention/mitigation of scars and contractures. Mobility in the Intensive Care Unit (ICU): early mobilization to reduce respiratory and vascular comorbidities. Contracture prevention: identification of high-risk areas, use of splints and positioning devices. Management of hypertrophic scars: application of compression g…	NR	Considering skin grafting
Rehabilitation of the burn patient	Procter, Fiona	2010	Narrative Review	Share the basic aspects of burn rehabilitation and provide practical information	Post-burn children	Alder Hey Children’s Hospital, Liverpool, UK.	Hypertrophic burn-related scars	Various body areas	Various scar extensions	From day 1 to 1 years	Burns	Positioning; Splinting; Pressure Therapy; Silicone-based Products; Massage and Moisturising; Stretching and Exercise; Activities fo Daily Living, psychosocial adjustment, patient education	ROM, function, social, encouraged to return to their normal daily routines, characteristic of scar	Biopsychosocial model is essential in this kind of patients.
Rehabilitation of the burned patient: James Laing Memorial Essay for 1993.	Hurren JS	1995	Narrative Review	Review physical, psychological and social apects of burns rehabilitation and considers approaches to the quantification of rehabilitation.	Post-burn adults and children	Wessex Regional Bums Unit, Odstock Hospital, Salisbury, UK	Hypertrophic burn-related scars	Various body areas	Various scar extensions	Different stages	Burns	Pressure therapy, silicone-based products, laser therapy, Psychosocial aspects, patient education	Thickness of scar by dermal ultrasound or its blood flow by laser, measurement return to work or school
Role of Early Range of Motion Exercises in Reduction of Scar Formation and Prevention of Contracture in Sub-acute Stage of Burn Patients	Asadullah, Muhammad and Khan, Asghar and Shakil-ur-Rehman, Syed and Danish, Khalid Farooq and Sibtain, Fozia	2013	RCT	Determine the role of early passive range of motion exercises in the reduction in scar formation and prevention of Contracture in sub-acute Burn Patients.	30 patients (18 males, 12 females); age range: 12-60 years; Group 1: 15 subjects; Group 2: 15 subjects	Burn center at Pakistan Institute of Medical sciences (PIMS)	Burn scar	Upper Limb: 9; Lower limb: 14; Neck, back and axial involvement: 7	Less than 40% TBSA	1 week	Flame: 18; Hot fluids: 6; Chemical: 4; Electrical: 2	Group 1: Anti-contracture positioning program + passive ROM. Group 2: Anti-contracture positioning program.Duration: 4 weeks, applied twice a day. Including patient education	Vascularity, height/thickness, pliability, and pigmentation via VSS	Early passive ROM exercises + anti- contractures positioning can reduce the amount of scar formation, prevent contractures and increase the quality of physical therapy management in sub-acute stage of burn patients. Limitations: Lack of researcher impartiality, well as the limited sample
Safety and efficacy of treating post-burn pathological scars with extracorporeal shock wave therapy: A meta-analysis of randomised controlled trials.	Yang Y and Kang J and Jiang T and Schmitz C and Weng C and Zhang L	2022	Systematic review and meta-analysis	Evaluate the efficacy and safety of extracorporeal shockwave therapy combined with comprehensive rehabilitation therapy compared to comprehensive rehabilitation therapy alone.	422 adult patients; age range: 18 to 81	Different medical centers in different countries	Hypertrophic burn-related scars	Various body areas	Various scar extensions	NR	Burns	Focused ESWT: six studies; Radial ESWT: two studies; one study did not mention the type of ESWT. Frequency of ESWT: 1-2 sessions per week; Duration: 3–12 weeks. Energy flux density: between 0.05 and 0.30 mJ/mm2.	Pain symptom of scars: six studies; pruritus: 3 studies; VSS: 4 studies. Indexes of transepidermal water loss and elasticity at the scars sites: 2 studies	ESWT + conventional rehabilitation can alleviate pain and pruritus, improve appearance and characters of scarring, decrease the scar thickness, and promote the maturation of scars. Limitation: only nine studies included and the sample size in each study was less than 100.
Scar Contractures	Masanovic, Marguerite Guillot and T√©ot, Luc	2020	Narrative Review	Provide an overview of scar contractures, their general features, prevention and treatment strategies, including rehabilitation programs and surgical options	Post-burn patients, adults and children	Burn and rehabilitation centers	Scar contractures	Neck; Axilla; Hand; Lower Limb	Various scar extensions	Different stages	Burns, trauma, infections	Passive mobilizations, splinting, active and passive exercises, use of compression garments, and mechanical compression techniques	Improvement in the range of motion, Reduction of stiffness and joint blockage, Reduction in pain and itching, Improvement in functionality and aesthetic appearance
Scar Management in Hand Therapy: is our Practice Evidence Based?	Jones, Laura	2005	Narrative Review	Review the current methods of scar management techniques being used by hand therapy departments	Post-burn Patients, not reported age range	Burns and Plastic Surgery Department, Wythenshawe Hospital, Manchester, UK	Burn scar	Hand	Various scar extensions	Different stages	Burns	Silicone gels, laser therapy, massage, splinting, pressure therapy, patient education	NR
Scar Management of the Burned Hand.	Sorkin M and Cholok D and Levi B	2017	Narrative Review	Examination of A variety of non invasive and invasive therapeutic modalities	Post-burn patients, adults and children	Burn unit	Post-burn hypertrophic scar	Hand, wrist, arm	Various scar extensions	Different stages	Burns	Non invasive treatments	Active motion, regression of scar tissue, and selfreported satisfaction, scar texture, coloration, pain, and pruritus etc	Considering skin grafting
Scar massage as an intervention for post-surgical scars: A practice survey of Australian hand therapists	Scott, H.C. and Robinson, L.S. and Brown, T.	2024	Survey	Identify current practice trends of Australian hand therapists in the application of massage for treating post-surgical scars on the hand and upper limb	Members of the Australian Hand Therapy Association (AHTA)	Various clinical settings in Australia	Post-surgical scars	Hand and upper limb	Various scar extensions	NR	Surgery	Variety of massage techniques	VSS, POSAS, clinical descriptions, photographs, and patient opinions	Scar massage was used by all respondents, standardized outcome measures were scarcely implemented. Massage is to be completed 3-5 times daily for 3-5 minutes for an average of 12 weeks following surgery, this protocol was developed on empirical basis.
Scar Remodeling with the Association of Monopolar Capacitive Radiofrequency, Electric Stimulation, and Negative Pressure.	Nicoletti G and Perugini P and Bellino S and Capra P and Malovini A and Jaber O and Tresoldi M and Faga A	2017	Clinical Trial	Evaluate the effects of low-intensity monopolar capacitive radiofrequency, electrical stimulation, and negative pressure on mature scars	20 adult patients accounting for 26 scars. 15 females and 5 males. Mean age: 21, range from 21 to 58 years.	Advanced Technologies for Regenerative Medicine and Inductive Surgery Research Center, University of Pavia, Italy	Mature scars (non-hypertrophic)	Abdomen: 4; Iliac fossa: 5; Lower limb: 6; Upper limb: 5; Neck: 2; Back: 1; Sternum: 1; Scapula: 1	Ranging from 13 x 4mm to 210 x 15mm	Mean age: 8 years, ranging from 1 to 23 years.	Surgery: 17; trauma: 5; Burn: 3	Duration: 3 months, session lasted 30 minutes. Apllication used an electromedical device equipped with a radiofrequency generator, electrical pulse generator, and vacuum pump, twice a week for 3 months	Skin hydration, Transepidermal water loss (TEWL) via Tewameter, Skin elasticity via Mexameter, Skin color via Colormeter, Three-dimensional skin surface scanning (3D) via Primos PICO, VAS and PSAS scales
Scar taping	Toscano, D. and Arena, D. and Sarzi, L. and Stella, M. and Depetris, N. and Massazza, G.	2021	Observational study	Describe an innovation in the use of taping for burn scar management.	Post-burn patients, not reported age range	Burn therapists from various countries who participated in an initiative by the International Society for Burn Injury (ISBI) to share innovations in burn rehabilitation.	Burn scars	Various body areas	Various scar extensions	NR	Burns	Tape application in respect to tension lines generated by the scar tissue. Adhesive tape is kept for a minimum of 7 days to a maximum of 9 days.	Elasticity of retracting scars, resolution of scar adhesions, the aesthetic appearance of burn scars	The rehabilitative application of the elastic adhesive tape shortens the maturation times of the burn scars, reducing the painful symptoms.
Silicone gel sheeting for preventing and treating hypertrophic and keloid scars.	O'Brien L and Jones DJ	2013	Systematic review	Determine the effectiveness of silicone gel sheeting for: prevention of hypertrophic or keloid scarring in people with newly healed wounds (e.g. post surgery)and treatment of established scarring in people with existing keloid or hypertrophic scars.	849 people aged between 1.5 to 81 years	Various clinical settings including hospitals in eight different countries.	Hypertrophic scars and keloids	Various body areas	Various scar extensions	NR	Burns, surgery	Silicone gel sheeting	Primary outcome: number of people who developed keloid or HS as determined by blood flow, hyperpigmentation, erythema (redness), scar thickness and regularity of scar and changes in scar size. Secondary outcome: size, color, eliasticity, tolerance, adverse effects, cosmetic appearance, preference for different modes of treatment, compliance	Effects of SGS on scarring are obscured by the poor quality of the research
Silicone gel sheeting for treating hypertrophic scars	Jiang, Q and Chen, J and Tian, F and Liu, Z	2021	Narrative Review	Assess the effects of SGS for the treatment of HS in any care setting	13 studies included involving 468 patients.	Any care setting	Hypertrophic Scar	Various body areas	Various scar extensions	NR	Burns; scalds; trauma; plastic surgery	SGS compared with no SGS	Primary outcome: severity of scar via VSS, POSAS; adverse events. Secondary outcomes: pain via a a validated scale, Adherence via a report, quality of life via a standardised questionnnaire; Within-trial cost-effectiveness analysis.	The evidence relating to key outcomes is of low or very low certainty, primarily due to study limitations and levels of imprecision around the estimates of effect.
Silicone gel sheets relieve pain and pruritus with clinical improvement of keloid: possible target of mast cells.	Eishi K and Bae SJ and Ogawa F and Hamasaki Y and Shimizu K and Katayama I	2003	Clinical Trial	Evaluate the effectiveness of silicone gel sheets in the treatment of keloids, focusing on the reduction of pain and pruritus, and investigate the role of mast cells in the healing process	6 adult patients: 3 males and 3 females; mean age: 50,2 (24,9), range: 19-76 years	Department of Dermatology, Nagasaki University School of Medicine, Japan	Keloids	Chest: 5; Arm: 1; Back:1	Various scar extensions	On average 82.0 ± 59.5 months (range 10-180 months)	Trauma, surgery	Cica-care® was used, dressings were worn 12–24 hours each day, removed and washed gently in warm soapy water at least once daily and dried gently on paper before re-application.	Pain and itching, Redness and scar elevation via patient and clinician subjective assessment , Mast cell analysis (Number of mast cells in scars, measured before and after treatment), Fas antigen expression	The number of mast cells in our study patient decreased after treatment. Satisfactory effect of SGS in improving keloid with severe pain and itching.
Silicones in the rehabilitation of burns: a review and overview.	Van den Kerckhove E and Stappaerts K and Boeckx W and Van den Hof B and Monstrey S and Van der Kelen A and De Cubber J	2001	Narrative Review	Provide an overview of the use of silicones in the treatment and prevention of hypertrophic burn scars	Post-burn patients, adults and children	University hospitals and burn centers in Belgium and the Netherlands	Hypertrophic post-burn scars	Various body areas	Various scar extensions	6-8 weeks after re-epithelialization of the burn wound? Hypertrophic scars?	Burns	Use of silicones (gel, sheets, custom-made devices) often combined with pressure therapy	Color, thickness, pliability of scars, pain and itching	Combined applications of silicones and pressure seem to offer better results than single treatments
Smart Scar Care Pad: An Innovated Silicone-Based Insert That Improved Severe Hypertrophic Scar by Integrating Optimal Pressure and Occlusion Effects	Zhang, E.W. and Li-Tsang, C.W.P. and Li, T.M.H. and Huang, L. and Cheung, K.-K.	2020	Clinical Trial	Investigate the properties of the SSCP and its efficacy to serve as a suitable insert material	32 adult patients for 27 pairs of scars; (80,8% males, 19,2% females), mean age: 37,23 (8,65)	Hospital setting; Hong Kong	Hypertrophic scar	Lower limb, upper limb	4x4mm*2	From 4 to 6 months. Mean days post-injury: 232,92 (142,48)	Study Group: Burns; Control Group: NR	For each pair of scars, one scar was assigned to the study group and the other to the control group. Study group: Patients were instructed to wear SSCP for 4 h/day for the first day and to increase 2 h every other day, until the total wearing time reached 23. Duration: 45 days.	VSS, thickness via ultrasound , pigmentation, vascularity, elasticity via DermaLab Combo (Cortex); objective assessment and user's questionnaire; Dryness via hydration score and stratum corneum function.	SSCP improved HS overall VSS rating, color, and pliability, with a possible effect to inhibit thickness growth.
Strategies to prevent hypertrophic scar formation: a review of therapeutic interventions based on molecular evidence	Shirakami, Eri and Yamakawa, Sho and Hayashida, Kenji	2020	Narrative Review	Provide an overview of early-phase management strategies after wound healing to prevent hypertrophic scar formation	Patients with hypertrophic scars, not reported age range	Clinical and laboratory studies	Hypertrophic scars	Various body areas	Various scar extensions	Different stages	Trauma, surgery, burns	Pressure therapy, Silicone, Laser therapy ,(BTXA),Adipose-derived stem cell therapy	Scar height, itching and pain, cosmetic appearance	Pressure treatment's effectiveness has been established. PDL reduces hpyertrophic scar formation.
The assessment of erythema and thickness on burn related scars during pressure garment therapy as a preventive measure for hypertrophic scarring.	Van den Kerckhove E and Stappaerts K and Fieuws S and Laperre J and Massage P and Flour M and Boeckx W	2005	Prospective Study	Assess the pressure loss of two types of pressure garments, investigate the influence of two different levels of compression on erythema and thickness , examine the association between erythema and thickness.	60 adult patients (76 scars), 16 females, 44 males; mean age: 37,5 years, Ranging from 19 to 56 years.	Burn centers in Belgium	Hypertrophic Scar	Forearm, calf	Mean TBSA: 8,5%, Range from 1% to 30%.	2 weeks after wound closure untill 3 months	Burns	Patients were divided in normal pressure group consisting in 20mmHg or lower pressure group consisting in 12mmHg. Treatment started 2 weeks after re-epithelization.	Scar color via a colorimeter using the commision international d'eclairage criteria. Thickness measured with high frequency ultrasonography.	Significant difference in thickness of post-burn scars that were preventively treated with garments at pressures with a mean value of 15 mmHg compared to scars treated with garments with a lower mean pressure (10 mmHg).
The effect of gait assistance robot training on the scars in burn patients	KCT0005204,	2020	RCT	Investigate the effects of RAGT-induced mechanical load on the biomechanical properties of burn scars.	40 adult patients: 33 males, 7 females. Study Group: 20 subjects, mean age: 54,1 (9,5); Control group: 20 subjects, mean age: 55,1 (12,3).	Department of Rehabilitation Medicine, Hangang Sacred Heart Hospital, Seoul; Korea	Burn scar contracture	Thigh: 7; Knee: 18; Leg: 15	Mean TBSA Study group: 29, 1 (15,2) Mean TBSA Control Group: 25,0 (17,0)	Study group: 76 days, Control group: 70 days	Flame: 23; Scald: 9; Contact: 3; Electrical: 5	Study group: RAGT consisting of stepping in place, forward and backward gait. Control group: ROM, strengthening, weight-bearing training, balance training. Duration: 30 minutes per day, 5 days a week for 12 weeks	Scar distensibility and elasticity were assessed using a Cutometer, presence or absence of skin complication during RAGT	RAGT significantly reduced hysteresis in HS and did not cause a significant decrease in skin distensibility. No skin complications were detected around the burn scars.
The Effect of Massage to Scars on Active Range of Motion and Skin Mobility	Donnelly, Carolyn J. and Wilton, Judith	2002	RCT	Evaluate the effectiveness of scar massage in increasing the active range of motion (ROM) and skin mobility in patients with post-burn scars	22 patients: 12 males, 10 females. Study Group: 11 subjects; Control Group: 11 subjects; not reported age range	Private hand therapy; Australia	Linear scar	Wrist	Various scar extensions	From 3 to 12 weeks	Trauma or elective	Customised hand rehabilitation therapy plus massage administered for 10 minutes and self administered at home. Duration: 4 weeks	Active ROM measured by a half-circle 15cm goniometer. Skin mobility measured with a modified skin slide grade scale.	Inclusion of massage therapy accelerates recovery of wrist active ROM but not skin mobility. Limitation: disparity between treatment and control group, high varaibility in attendance frequency ranging from 3 to 12.
The effect of topical scar treatment on postoperative scar pain and pruritus after total knee arthroplasty	Kong, Chae-Gwan and Kim, Geon-Hyeong and Kim, Dong-Wook and In, Yong	2014	RCT	Evaluate the clinical efficacy and safety of silicone gel applied to surgical scars of TKA on postoperative scar pain and pruritus	96 adult patients: (11 males, 85 females); Study Group: 48 subjects, mean age: 69 (7,7) ranging from 50 to 81; Control group: 48 subjects, mean age: 68 (4,8), range from 59 to 83	Department of Orthopaedic Surgery, Uijeongbu St. Mary’s Hospital, and Seoul St. Mary’s Hospital, The Catholic University of Korea, Seoul, Korea	Hypertrophic and kelois (self-reported by patients)	Knee	Various scar extensions	15 days from surgery	Surgery	Study group applied kelo-cote. Control group recieved placebo. Duration: 1 month	Pain and itching via VAS, VSS, AROM via standard goniometer.	Silicone gel application was effective in improving height and color of the surgical wound. No significant differences in early clinical outcomes in both groups with respect to scar pain and pruritus. Limitations: short time of treatment. No supervision on patient's scar management.
The Latest Strategy for Keloid and Hypertrophic Scar Prevention and Treatment: The Nippon Medical School (NMS) Protocol.	Ogawa R and Dohi T and Tosa M and Aoki M and Akaishi S	2021	Narrative Review	Preventing and treating keloids and hypertrophic scars. SARA " a standard international algorithm for pathological scar prevention and treatment"	Japanese and international patients - SARA "Japanese patients with keloids and hypertrophic scars"	Department of Plastic, Reconstructive, and Aesthetic Surgery at Nippon Medical School Hospital, Tokyo,	Keloids and hypertrophic scars	Various body areas	Various scar extensions	1-3 months after injury/surgery through to maturation"	NR	Patient education, silicone tape or paper tape, surgical techniques (e.g., z-plasty, flap surgery) followed by postoperative radiotherapy, Radiation therapy (electron-beam irradiation and high-dose rate-superficial brachytherapy), Laser therapy, Medical make-up techniques for scars on exposed areas.	The Japan Scar Workshop (JSW) scar scale (JSS), scar appearance, subjective symptoms (pain, itching), objective symptoms (collagen accumulation, inflammation), recurrence rates of keloids/HS after treatment, patient satisfaction	The success of the protocol is partly due to Japan's national universal insurance system, which may not be applicable in all countries
The recovery of post-burn hypertrophic scar in a monitored pressure therapy intervention programme and the timing of intervention.	Li P and Li-Tsang CWP and Deng X and Wang X and Wang H and Zhang Y and Tan Z and He C	2018	Observational study	Examine the recovery trajectory of post-burn hypertrophic scars during a six-month monitored pressure therapy intervention programme and compare early versus late intervention outcomes	34 adult patients (25 males, 9 females), Early intervention group: 34 scars from seventeen subjects, mean age: 34.88 (2.822); Late intervention group: 31 scars from seventeen subjects, mean age: 42.18 (3.315).	Department of Rehabilitation Medicine, Chengdu Second People’s Hospital and Sichuan University, Chengdu, China	Post-burn hypertrophic scars	Upper and lower limbs	4 x 4 cm*2 or above	Treated within 21 days post-wound healing for inclusion, with early intervention within 60 days post-burn and late intervention after 61 days, Early intervention group mean: 44.53(2.741), ranging from 26 to 59. Late intervention group mean: 112,76 (8.449), range from 76-170.	Fire burn: 6; Scald: 17; Chemical burn: 2; Electrical burn: 6; Gas explosion: 3	Six-month pressure therapy using SPMS with pressure dosage regulated and adjusted monthly	Pigmentation assessed by MiniScan XE Spectrocolorimeter for lightness, redness, and yellowness - Thickness, measured by Terason t3000 portable ultrasound - VSS - Pain and Itch: Self-reported using VAS	Early intervention group showed superior improvement in scar lightness, yellowness, thickness, and pain compared to the late intervention group
The use of pressure therapy to treat hypertrophic scarring.	Rayner K	2000	Narrative Review	Discuss the use of pressure therapy with HS.	Post-burn patients	NR	Hypertrophic scars	Various body areas	Various scar extensions	After six to eight weeks	Burns	Pressure therapy	NR	No consensus about optimal pressures, pressures used are often not documented, no standard method to ensure adequate fit of garments. Compliance may play a significant role.
Topical Silicone Sheet Application in the Treatment of Hypertrophic Scars and Keloids.	Westra I and Pham H and Niessen FB	2016	Clinical Trial	Determine the optimal duration and application of topical silicone sheets in the treatment of hypertrophic scars and keloids	224 patients. 181 females (80,8%). Mean age: 38,90 (16,76). Not reported age range	University inpatient burn center; Seoul; South Korea	Hypertrophic scars: 205; Keloids: 19	Thorax: 26 (18 hypertrophic scars, 8 keloids). Abdomen 36 (33 hypertrohpic scars, 3 keloids), Mamma 48 (48 hypetrophic scars), Face: 23 (20 hypertrophic scars, 3 keloids), leg: 31 (30 hypertrophic scars, 1 keloid), Arm: 27 (27 hypertrophic scars), Wrist: 7 (7 hypertrophic scars), Back: 12 (9, hypertrophic scars, 3 keloids), Neck: 7 (7hypertrophic scars), Hand: 2 (2 hypertrophic scars), Unknown: 5…	Various scar extensions	From two weeks to 62 years, Mean age (in days): 1077,56 (2403,33)	Surgery: 165 (155 hypertrophic scars, 10 keloids), Burn: 11 (11 hypertrophic scars), Trauma: 30 (28 hypertrophic scars, 2 keloids), Other: 18 (11 hypertrophic scars, 7 keloids)	Application of topical silicone sheets (Scarban) for 20-24 hours per day, with a gradual increase in application time	Color, thickness measured with a ruler, and elasticity measured by palpation on a four- or five-point scale	Significant improvement in color, thickness, and elasticity for both hypertrophic scars and keloids.
Update on hypertrophic scar treatment	Rabello, Felipe Bettini and Souza, Cleyton Dias and Farina, Jayme Adriano	2014	Narrative Review	Provide an overview of hypertrophic scars	Patients with hypertrophic scars	Clinical and laboratory studies	Hypertrophic scars and keloids	Various body areas	Various scar extensions	Different stages	Trauma, surgical procedures, burns	Silicone gel sheets, Compression garments, Onion extract and heparin gel	Reduction in scar height, Reduction in itching and pain, Improvement in cosmetic appearance, Regression of hypertrophic scar	Treatment begins by educating the patient. Silicone gel or a silicone sheet are the most accepted modality for the treatment and prevention of hypertrophic scars.
Vascularity and Thickness Changes in Immature Hypertrophic Scars Treated With a Pulsed Dye Laser	Deng, H. and Tan, T. and Luo, G. and Tan, J. and Li-Tsang, C.W.P.	2021	Clinical trial	Explore changes in scar erythema, blood perfusion, and thickness of immature hypertrophic scars in Asian patients who received PDL treatments.	45 adult patients: 16 females, 29 males. Study group: 22 subjects, median age: 35 (29-47); Control group: 23 subjects, median age: 42 (31-54)	Rehabilitation Clinics of Hong Kong Polytechnic University; Hong Kong. Burn Unit of Southwest Hospital; Chongqing; China	Hypertophic scars	Head and neck: 6; Trunk: 24; Upper limb: 6; Lower limb: 9	Various scar extensions	Early stage, less than 1‐year post‐injury. Median days in PDL group: 89,5 (57-148,8), Median age in control group: 77 (49-166)	Flame: 24; Scald: 9; Chemical: 5; Electric: 3; Trauma: 4.	Study group: PDL + SC, Three sessions at 4‐week intervals, 585‐nm PDL of a 7‐mm spot size without overlapping, fluence from 8 to 12 J × cm−2, pulse duration from 0.5 to 2.0 milliseconds. Control Group: SC consisting in pressure therapy, daily scar cleaning, and scar massage	Vascularity, pigmentation, thickness, relief, pliability, surface area measured by POSAS, scar erythema via digital camera. Scar blood perfusion and thickness measured by Doppler ultrasound.	PDL at an early stage significantly improved scar erythema and blood perfusion, and limited thickness growth of immature HS. Limit of the study: reduced treatment time.
Abbreviations: HS: Hypertrophic scar; PG: pressure garment; SGS: silicone gel sheeting; VSS: Vancouver Scar Scale; VAS: Visuo Analogic Scale; SC: stnadard care; TBSA: Total Burn Surface Area; ROM: range of motion; KT: kinesio taping; PDL: pulsed-dye-laser; VBS: Vancouver Burn Scale; NAFL: non ablative fractional laser; SRNP: skin rehabilitation nursing program; PSAS: Patient scar assessment scale…
